# Supplementary material for: N-Benzyl­propan-2-aminium chloride
Source: Acta Crystallogr Sect E Struct Rep Online. 2010 Feb 27;66(Pt 3):o708. doi: 10.1107/S1600536810006707 (PMC2983519; doi:10.1107/S1600536810006707)
Supplement: Supplementary file 1 [file e-66-0o708-sup1.cif]

##############################################################################
###                                                                        ###
###        Electronic paper (Acta Crystallographica Section E)             ###
###                                                                        ###
##############################################################################
#                                                                            #
# This CIF contains the data in a paper accepted for publication in Acta     #
# Crystallographica Section E. It conforms to the requirements of Notes      #
# for Authors for Section E, and has been peer reviewed under the auspices   #
# of the IUCr Commission on Journals.                                        #
#                                                                            #
# Full details of the Crystallographic Information File format               #
# are given in the paper "The Crystallographic Information File (CIF):       #
# a New Standard Archive File for Crystallography" by S. R. Hall, F. H.      #
# Allen and I. D. Brown [Acta Cryst. (1991), A47, 655-685].                  #
#                                                                            #
# The current version of the core CIF dictionary is obtainable from          #
# ftp://ftp.iucr.org/pub/cif_core.dic. The current version number is 2.4.    #
#                                                                            #
# Software is freely available for graphical display of the structure(s) in  #
# this CIF.  For information consult the CIF home page http://www.iucr.org/  #
# cif/home.html                                                              #
#                                                                            #
# This file may be used for bona fide research purposes within the           #
# scientific community so long as proper attribution is given to the journal # 
# article from which it was obtained.                                        #
#                                                                            #
##############################################################################
                                             
data_I
_audit_creation_method     SHELXL-97
_chemical_name_systematic
;
<i>N</i>-Benzylpropan-2-aminium chloride
;
_chemical_name_common     ?
_chemical_formula_moiety     'C10 H16 N +, Cl -'
_chemical_formula_sum     'C10 H16 Cl N'
_chemical_formula_iupac     'C10 H16 N +, Cl -'
_chemical_formula_weight     185.69
_chemical_melting_point     ?
_symmetry_cell_setting     Orthorhombic
_symmetry_space_group_name_H-M     'P n a 21'
_symmetry_space_group_name_Hall     'P 2c -2n'
loop_
    _symmetry_equiv_pos_as_xyz
    'x, y, z'
    '-x, -y, z+1/2'
    'x+1/2, -y+1/2, z'
    '-x+1/2, y+1/2, z+1/2'
_cell_length_a     9.9666(6)
_cell_length_b     18.0379(11)
_cell_length_c     5.7307(4)
_cell_angle_alpha     90.00
_cell_angle_beta     90.00
_cell_angle_gamma     90.00
_cell_volume     1030.25(11)
_cell_formula_units_Z     4
_cell_measurement_reflns_used     8636
_cell_measurement_theta_min     2.33
_cell_measurement_theta_max     33.97
_cell_measurement_temperature     100(2)
_exptl_crystal_description     prism
_exptl_crystal_colour     colourless
_exptl_crystal_size_max     0.50
_exptl_crystal_size_mid     0.40
_exptl_crystal_size_min     0.30
_exptl_crystal_density_diffrn     1.197
_exptl_crystal_density_meas     ?
_exptl_crystal_density_method     'not measured'
_exptl_crystal_F_000     400
_exptl_absorpt_coefficient_mu     0.319
_exptl_absorpt_correction_type     multi-scan
_exptl_absorpt_process_details     '(SADABS; Bruker, 2005)'
_exptl_absorpt_correction_T_min     0.818
_exptl_absorpt_correction_T_max     0.910
_exptl_special_details
;
;
_diffrn_ambient_temperature     100(2)
_diffrn_radiation_type     MoK\a
_diffrn_radiation_wavelength     0.71073
_diffrn_radiation_source     'fine-focus sealed tube'
_diffrn_radiation_monochromator     graphite
_diffrn_measurement_device_type     'Bruker APEXII CCD'
_diffrn_measurement_method     '\f and \w scans'
_diffrn_detector_area_resol_mean     ?
_diffrn_reflns_number     11694
_diffrn_reflns_av_R_equivalents     0.0226
_diffrn_reflns_av_sigmaI/netI     0.0185
_diffrn_reflns_theta_min     2.26
_diffrn_reflns_theta_max     29.00
_diffrn_reflns_theta_full     29.00
_diffrn_measured_fraction_theta_max     0.993
_diffrn_measured_fraction_theta_full     0.993
_diffrn_reflns_limit_h_min     -13
_diffrn_reflns_limit_h_max     13
_diffrn_reflns_limit_k_min     -24
_diffrn_reflns_limit_k_max     24
_diffrn_reflns_limit_l_min     -7
_diffrn_reflns_limit_l_max     7
_diffrn_standards_number     0
_diffrn_standards_interval_count     ?
_diffrn_standards_interval_time     ?
_diffrn_standards_decay_%     ?
_refine_special_details
;
Refinement of <i>F</i>^2^ against ALL reflections. The weighted <i>R</i>-factor
wR and goodness of fit <i>S</i> are based on <i>F</i>^2^, conventional
<i>R</i>-factors <i>R</i> are based on <i>F</i>, with <i>F</i> set to zero for
negative <i>F</i>^2^. The threshold expression of <i>F</i>^2^ >
\s(<i>F</i>^2^) is used only for calculating <i>R</i>-factors(gt) etc. and is
not relevant to the choice of reflections for refinement. <i>R</i>-factors
based on <i>F</i>^2^ are statistically about twice as large as those based on
<i>F</i>, and <i>R</i>- factors based on ALL data will be even larger.
;
_reflns_number_total     2720
_reflns_number_gt     2662
_reflns_threshold_expression     I>2sigma(I)
_refine_ls_structure_factor_coef     Fsqd
_refine_ls_matrix_type     full
_refine_ls_R_factor_all     0.0221
_refine_ls_R_factor_gt     0.0214
_refine_ls_wR_factor_gt     0.0567
_refine_ls_wR_factor_ref     0.0572
_refine_ls_goodness_of_fit_ref     1.068
_refine_ls_restrained_S_all     1.068
_refine_ls_number_reflns     2720
_refine_ls_number_parameters     119
_refine_ls_number_restraints     1
_refine_ls_hydrogen_treatment     mixed
_refine_ls_weighting_scheme     calc
_refine_ls_weighting_details
         'calc w=1/[\s^2^(Fo^2^)+(0.0336P)^2^+0.1229P] where P=(Fo^2^+2Fc^2^)/3'
_atom_sites_solution_hydrogens     difmap
_atom_sites_solution_primary     direct
_atom_sites_solution_secondary     difmap
_refine_ls_shift/su_max     0.001
_refine_ls_shift/su_mean     0.000
_refine_diff_density_max     0.249
_refine_diff_density_min     -0.152
_refine_ls_extinction_method     none
_refine_ls_extinction_coef     ?
_refine_ls_abs_structure_details     'Flack (1983), 1229 Friedel pairs'
_refine_ls_abs_structure_Flack     -0.02(4)
loop_
    _atom_type_symbol
    _atom_type_description
    _atom_type_scat_dispersion_real
    _atom_type_scat_dispersion_imag
    _atom_type_scat_source
    'C' 'C' 0.0033 0.0016
                         'International Tables Vol C Tables 4.2.6.8 and 6.1.1.4'
    'H' 'H' 0.0000 0.0000
                         'International Tables Vol C Tables 4.2.6.8 and 6.1.1.4'
    'N' 'N' 0.0061 0.0033
                         'International Tables Vol C Tables 4.2.6.8 and 6.1.1.4'
    'Cl' 'Cl' 0.1484 0.1585
                         'International Tables Vol C Tables 4.2.6.8 and 6.1.1.4'
_computing_data_collection     'APEX2 (Bruker, 2005)'
_computing_cell_refinement     'SAINT (Bruker, 2005)'
_computing_data_reduction     'SAINT (Bruker, 2005)'
_computing_structure_solution     'SHELXS97 (Sheldrick, 2008)'
_computing_structure_refinement     'SHELXL97 (Sheldrick, 2008)'
_computing_molecular_graphics     'SHELXTL (Sheldrick, 2008)'
_computing_publication_material     'SHELXTL (Sheldrick, 2008)'
loop_
    _atom_site_type_symbol
    _atom_site_label
    _atom_site_fract_x
    _atom_site_fract_y
    _atom_site_fract_z
    _atom_site_U_iso_or_equiv
    _atom_site_adp_type
    _atom_site_calc_flag
    _atom_site_refinement_flags
    _atom_site_occupancy
    _atom_site_disorder_assembly
    _atom_site_disorder_group
    Cl Cl1 0.212804(19) 0.282008(11) 0.24289(5) 0.01590(6) Uani d . 1 . .
    N N1 0.47016(8) 0.26697(4) 0.55218(15) 0.01274(15) Uani d . 1 . .
    H H1 0.3950(14) 0.2666(7) 0.481(2) 0.013(3) Uiso d . 1 . .
    H H2 0.5322(12) 0.2517(7) 0.455(3) 0.014(3) Uiso d . 1 . .
    C C1 0.47024(10) 0.21793(5) 0.7630(2) 0.01667(19) Uani d . 1 . .
    H H1A 0.4181 0.2423 0.8884 0.020 Uiso calc R 1 . .
    H H1B 0.5636 0.2123 0.8190 0.020 Uiso calc R 1 . .
    C C2 0.41198(9) 0.14208(5) 0.71879(19) 0.01422(17) Uani d . 1 . .
    C C3 0.32866(10) 0.11207(6) 0.88949(19) 0.01721(19) Uani d . 1 . .
    H H3A 0.3064 0.1405 1.0235 0.021 Uiso calc R 1 . .
    C C4 0.27777(10) 0.04055(6) 0.8647(2) 0.0205(2) Uani d . 1 . .
    H H4A 0.2218 0.0202 0.9826 0.025 Uiso calc R 1 . .
    C C5 0.30877(11) -0.00100(6) 0.6679(2) 0.0192(2) Uani d . 1 . .
    H H5A 0.2743 -0.0498 0.6512 0.023 Uiso calc R 1 . .
    C C6 0.39045(10) 0.02910(5) 0.49499(19) 0.0188(2) Uani d . 1 . .
    H H6A 0.4105 0.0010 0.3591 0.023 Uiso calc R 1 . .
    C C7 0.44277(10) 0.10012(5) 0.52059(18) 0.01675(18) Uani d . 1 . .
    H H7A 0.4995 0.1202 0.4033 0.020 Uiso calc R 1 . .
    C C8 0.50162(11) 0.34699(5) 0.6084(2) 0.0195(2) Uani d . 1 . .
    H H8A 0.5825 0.3487 0.7116 0.023 Uiso calc R 1 . .
    C C9 0.38428(13) 0.38228(5) 0.7366(2) 0.0281(2) Uani d . 1 . .
    H H9A 0.3631 0.3530 0.8758 0.042 Uiso calc R 1 . .
    H H9B 0.3059 0.3837 0.6335 0.042 Uiso calc R 1 . .
    H H9C 0.4083 0.4329 0.7830 0.042 Uiso calc R 1 . .
    C C10 0.53322(12) 0.38753(6) 0.3829(2) 0.0256(2) Uani d . 1 . .
    H H10A 0.6057 0.3617 0.3007 0.038 Uiso calc R 1 . .
    H H10B 0.5613 0.4384 0.4184 0.038 Uiso calc R 1 . .
    H H10C 0.4530 0.3887 0.2840 0.038 Uiso calc R 1 . .
loop_
    _atom_site_aniso_label
    _atom_site_aniso_U_11
    _atom_site_aniso_U_22
    _atom_site_aniso_U_33
    _atom_site_aniso_U_12
    _atom_site_aniso_U_13
    _atom_site_aniso_U_23
    Cl1 0.01334(10) 0.01922(10) 0.01515(10) 0.00008(7) -0.00118(9) 0.00016(10)
    N1 0.0131(4) 0.0111(3) 0.0140(4) -0.0004(3) -0.0017(3) 0.0011(3)
    C1 0.0237(4) 0.0127(4) 0.0136(5) -0.0013(3) -0.0044(4) 0.0014(3)
    C2 0.0155(4) 0.0114(4) 0.0157(4) 0.0011(3) -0.0018(4) 0.0034(4)
    C3 0.0181(4) 0.0173(4) 0.0162(4) 0.0020(3) 0.0013(4) 0.0012(4)
    C4 0.0197(5) 0.0199(5) 0.0221(6) -0.0024(4) 0.0022(4) 0.0062(4)
    C5 0.0189(4) 0.0143(4) 0.0243(5) -0.0027(4) -0.0041(4) 0.0029(3)
    C6 0.0209(4) 0.0163(4) 0.0192(5) -0.0003(4) -0.0018(4) -0.0021(4)
    C7 0.0187(4) 0.0154(4) 0.0162(4) -0.0016(3) 0.0008(4) 0.0003(4)
    C8 0.0234(5) 0.0113(4) 0.0238(5) -0.0048(4) -0.0083(4) 0.0010(4)
    C9 0.0512(6) 0.0125(4) 0.0205(5) 0.0038(4) 0.0042(6) -0.0007(5)
    C10 0.0241(5) 0.0171(5) 0.0355(6) -0.0021(4) 0.0051(5) 0.0084(4)
_geom_special_details
;
All esds (except the esd in the dihedral angle between two l.s. planes) are
estimated using the full covariance matrix. The cell esds are taken into
account individually in the estimation of esds in distances, angles and
torsion angles; correlations between esds in cell parameters are only used
when they are defined by crystal symmetry. An approximate (isotropic)
treatment of cell esds is used for estimating esds involving l.s. planes.
;
loop_
    _geom_bond_atom_site_label_1
    _geom_bond_atom_site_label_2
    _geom_bond_site_symmetry_2
    _geom_bond_distance
    _geom_bond_publ_flag
    N1 C1 . 1.4974(13) ?
    N1 C8 . 1.5118(13) ?
    N1 H1 . 0.853(14) ?
    N1 H2 . 0.877(14) ?
    C1 C2 . 1.5076(12) ?
    C1 H1A . 0.9900 ?
    C1 H1B . 0.9900 ?
    C2 C3 . 1.3927(14) ?
    C2 C7 . 1.3990(14) ?
    C3 C4 . 1.3934(15) ?
    C3 H3A . 0.9500 ?
    C4 C5 . 1.3892(16) ?
    C4 H4A . 0.9500 ?
    C5 C6 . 1.3925(15) ?
    C5 H5A . 0.9500 ?
    C6 C7 . 1.3910(14) ?
    C6 H6A . 0.9500 ?
    C7 H7A . 0.9500 ?
    C8 C10 . 1.5178(16) ?
    C8 C9 . 1.5207(17) ?
    C8 H8A . 1.0000 ?
    C9 H9A . 0.9800 ?
    C9 H9B . 0.9800 ?
    C9 H9C . 0.9800 ?
    C10 H10A . 0.9800 ?
    C10 H10B . 0.9800 ?
    C10 H10C . 0.9800 ?
loop_
    _geom_angle_atom_site_label_1
    _geom_angle_atom_site_label_2
    _geom_angle_atom_site_label_3
    _geom_angle_site_symmetry_1
    _geom_angle_site_symmetry_3
    _geom_angle
    _geom_angle_publ_flag
    C1 N1 C8 . . 113.08(8) ?
    C1 N1 H1 . . 112.4(9) ?
    C8 N1 H1 . . 107.0(8) ?
    C1 N1 H2 . . 109.1(9) ?
    C8 N1 H2 . . 106.8(8) ?
    H1 N1 H2 . . 108.2(14) ?
    N1 C1 C2 . . 113.60(9) ?
    N1 C1 H1A . . 108.8 ?
    C2 C1 H1A . . 108.8 ?
    N1 C1 H1B . . 108.8 ?
    C2 C1 H1B . . 108.8 ?
    H1A C1 H1B . . 107.7 ?
    C3 C2 C7 . . 119.39(8) ?
    C3 C2 C1 . . 117.67(9) ?
    C7 C2 C1 . . 122.88(9) ?
    C2 C3 C4 . . 120.36(9) ?
    C2 C3 H3A . . 119.8 ?
    C4 C3 H3A . . 119.8 ?
    C5 C4 C3 . . 120.08(9) ?
    C5 C4 H4A . . 120.0 ?
    C3 C4 H4A . . 120.0 ?
    C4 C5 C6 . . 119.83(9) ?
    C4 C5 H5A . . 120.1 ?
    C6 C5 H5A . . 120.1 ?
    C7 C6 C5 . . 120.21(10) ?
    C7 C6 H6A . . 119.9 ?
    C5 C6 H6A . . 119.9 ?
    C6 C7 C2 . . 120.11(9) ?
    C6 C7 H7A . . 119.9 ?
    C2 C7 H7A . . 119.9 ?
    N1 C8 C10 . . 108.76(9) ?
    N1 C8 C9 . . 110.07(8) ?
    C10 C8 C9 . . 111.67(9) ?
    N1 C8 H8A . . 108.8 ?
    C10 C8 H8A . . 108.8 ?
    C9 C8 H8A . . 108.8 ?
    C8 C9 H9A . . 109.5 ?
    C8 C9 H9B . . 109.5 ?
    H9A C9 H9B . . 109.5 ?
    C8 C9 H9C . . 109.5 ?
    H9A C9 H9C . . 109.5 ?
    H9B C9 H9C . . 109.5 ?
    C8 C10 H10A . . 109.5 ?
    C8 C10 H10B . . 109.5 ?
    H10A C10 H10B . . 109.5 ?
    C8 C10 H10C . . 109.5 ?
    H10A C10 H10C . . 109.5 ?
    H10B C10 H10C . . 109.5 ?
loop_
    _geom_torsion_atom_site_label_1
    _geom_torsion_atom_site_label_2
    _geom_torsion_atom_site_label_3
    _geom_torsion_atom_site_label_4
    _geom_torsion_site_symmetry_1
    _geom_torsion_site_symmetry_2
    _geom_torsion_site_symmetry_3
    _geom_torsion_site_symmetry_4
    _geom_torsion
    _geom_torsion_publ_flag
    C8 N1 C1 C2 . . . . 168.17(8) ?
    N1 C1 C2 C3 . . . . -138.75(10) ?
    N1 C1 C2 C7 . . . . 44.10(12) ?
    C7 C2 C3 C4 . . . . 0.83(15) ?
    C1 C2 C3 C4 . . . . -176.43(9) ?
    C2 C3 C4 C5 . . . . -0.71(16) ?
    C3 C4 C5 C6 . . . . -0.22(16) ?
    C4 C5 C6 C7 . . . . 1.03(16) ?
    C5 C6 C7 C2 . . . . -0.91(15) ?
    C3 C2 C7 C6 . . . . -0.02(14) ?
    C1 C2 C7 C6 . . . . 177.09(9) ?
    C1 N1 C8 C10 . . . . 166.04(8) ?
    C1 N1 C8 C9 . . . . -71.33(11) ?
loop_
    _geom_hbond_atom_site_label_D
    _geom_hbond_atom_site_label_H
    _geom_hbond_atom_site_label_A
    _geom_hbond_site_symmetry_A
    _geom_hbond_distance_DH
    _geom_hbond_distance_HA
    _geom_hbond_distance_DA
    _geom_hbond_angle_DHA
    _geom_hbond_publ_flag
    N1 H1 Cl1 . 0.853(13) 2.288(13) 3.1296(9) 168.8(11) yes
    N1 H2 Cl1 3_555 0.877(14) 2.255(14) 3.1257(9) 171.9(13) yes
data_global
_journal_date_recd_electronic     2010-02-11
_journal_date_accepted     2010-02-22
_journal_name_full     'Acta Crystallographica, Section E'
_journal_year     2010
_journal_volume     66
_journal_issue      3
_journal_page_first     o708
_journal_page_last     o708
_journal_paper_category     QO
_journal_coeditor_code     NG2732
_publ_contact_author_name     'Mehrdad Pourayoubi'
_publ_contact_author_address
;
Department of Chemistry, Ferdowsi University of Mashhad, Mashhad, 91779, Iran
;
_publ_contact_author_email     mehrdad_pourayoubi@yahoo.com
_publ_contact_author_fax     '(+98)-511-8796416'
_publ_contact_author_phone     '(+98)-511-8795457'
_publ_section_title
;
<i>N</i>-Benzylpropan-2-aminium chloride
;
loop_
    _publ_author_name
    _publ_author_address
    'Pourayoubi, Mehrdad'
;
Department of Chemistry, Ferdowsi University of Mashhad, Mashhad 91779, Iran
;
    'Negari, Monireh'
;
Department of Chemistry, Ferdowsi University of Mashhad, Mashhad 91779, Iran
;
