# Supplementary material for: N-Benzyl­propan-2-aminium chloride
Source: Acta Crystallogr Sect E Struct Rep Online. 2010 Feb 27;66(Pt 3):o708. doi: 10.1107/S1600536810006707 (PMC2983519; doi:10.1107/S1600536810006707)
Supplement: Supplementary file 2 [file e-66-0o708-Isup2.hkl]

# 
# h,k,l, Fc-squared, Fo-squared, sigma(Fo-squared) and status flag 
# 
data_I
_shelx_title ' sam3 in Pna2(1)' 
_shelx_refln_list_code          4 
_shelx_F_calc_maximum       77.33 
_exptl_crystal_F_000       400.00 
_reflns_d_resolution_high  0.7330 
 
loop_ 
 _symmetry_equiv_pos_as_xyz 
 'x, y, z' 
 '-x, -y, z+1/2' 
 'x+1/2, -y+1/2, z' 
 '-x+1/2, y+1/2, z+1/2' 
 
_cell_length_a     9.9666 
_cell_length_b    18.0379 
_cell_length_c     5.7307 
_cell_angle_alpha  90.000 
_cell_angle_beta   90.000 
_cell_angle_gamma  90.000 
 
_shelx_F_squared_multiplier     1.000 
 
loop_ 
 _refln_index_h 
 _refln_index_k 
 _refln_index_l 
 _refln_F_squared_calc 
 _refln_F_squared_meas 
 _refln_F_squared_sigma 
 _refln_observed_status 
   2   0  -7      156.08      157.75      5.63 o 
   4   0  -7      208.58      215.31      7.83 o 
   6   0  -7      127.24      143.47      8.02 o 
   0   1  -7      114.98      115.19      4.63 o 
   1   1  -7        6.20        4.91      1.08 o 
   2   1  -7      181.77      183.26      5.32 o 
   3   1  -7       65.81       66.16      2.56 o 
   4   1  -7      126.75      124.06      3.52 o 
   5   1  -7        8.90        7.44      1.43 o 
   6   1  -7       29.98       26.60      2.84 o 
   1   2  -7        9.38        9.99      1.33 o 
   2   2  -7       94.17       93.95      3.00 o 
   3   2  -7        0.04        0.64      0.90 o 
   4   2  -7      147.85      146.76      4.55 o 
   5   2  -7        3.31        1.49      1.17 o 
   0   3  -7      291.01      295.89      8.23 o 
   1   3  -7      150.32      147.47      3.82 o 
   2   3  -7      341.35      349.81      6.45 o 
   3   3  -7       74.58       73.45      2.69 o 
   4   3  -7       17.47       15.40      1.78 o 
   5   3  -7        9.10        9.97      1.63 o 
   1   4  -7        0.35        0.57      0.91 o 
   2   4  -7       26.87       25.91      1.87 o 
   3   4  -7      103.93      109.62      3.25 o 
   4   4  -7       21.78       25.71      2.12 o 
   5   4  -7      216.13      228.89      5.24 o 
   0   5  -7      205.52      204.23      9.07 o 
   1   5  -7      133.85      128.57      3.54 o 
   2   5  -7       13.62        9.73      1.29 o 
   3   5  -7       23.38       16.72      2.12 o 
   4   5  -7       74.00       75.55      3.32 o 
   5   5  -7      190.80      196.27      4.83 o 
   1   6  -7       69.53       72.11      2.67 o 
   2   6  -7       17.41       15.75      1.48 o 
   3   6  -7      221.49      212.18      5.68 o 
   4   6  -7      121.82      131.03      3.83 o 
   5   6  -7      128.23      130.18      3.89 o 
   0   7  -7       33.81       38.07      2.88 o 
   1   7  -7      319.69      328.22     10.71 o 
   2   7  -7       39.27       36.72      2.43 o 
   3   7  -7      187.95      193.47      6.90 o 
   4   7  -7      105.75      113.66      3.62 o 
   1   8  -7       61.35       65.58      3.28 o 
   2   8  -7       10.66        9.64      1.61 o 
   3   8  -7      228.20      229.88      8.23 o 
   4   8  -7       17.68       16.26      1.78 o 
   0   9  -7      105.82      104.18      4.54 o 
   1   9  -7      117.22      123.88      3.74 o 
   2   9  -7        4.50        3.88      1.32 o 
   3   9  -7      183.22      190.17      4.75 o 
   1  10  -7       42.80       44.21      3.46 o 
   2  10  -7       16.53       21.02      2.06 o 
   0   0  -6     1205.70     1221.69     31.62 o 
   2   0  -6       73.69       73.10      5.87 o 
   4   0  -6      221.10      216.05      6.33 o 
   6   0  -6       35.01       32.41      2.87 o 
   8   0  -6       43.74       51.66      4.49 o 
   1   1  -6       87.20       84.25      2.61 o 
   2   1  -6       48.11       46.96      2.03 o 
   3   1  -6       16.48       15.33      1.30 o 
   4   1  -6      299.57      300.53      5.05 o 
   5   1  -6       36.82       38.68      1.71 o 
   6   1  -6      242.36      244.38      4.61 o 
   7   1  -6       35.75       37.73      2.17 o 
   8   1  -6      292.13      318.57      7.28 o 
   0   2  -6     1232.12     1221.59     23.06 o 
   1   2  -6      109.86      108.43      3.01 o 
   2   2  -6      161.52      153.55      3.65 o 
   3   2  -6       37.58       32.43      1.72 o 
   4   2  -6      172.30      171.94      3.53 o 
   5   2  -6       22.93       25.50      1.74 o 
   6   2  -6        2.19        2.56      0.96 o 
   7   2  -6       33.92       35.83      2.16 o 
   8   2  -6       18.44       18.85      1.81 o 
   1   3  -6       45.85       42.86      1.95 o 
   2   3  -6       99.75      104.53      3.95 o 
   3   3  -6      195.39      186.41      3.70 o 
   4   3  -6      461.83      455.58      6.66 o 
   5   3  -6      102.04      106.59      3.19 o 
   6   3  -6       42.78       45.31      2.30 o 
   7   3  -6      145.48      154.72      4.74 o 
   8   3  -6      293.66      294.39      6.17 o 
   0   4  -6       26.17       21.80      2.12 o 
   1   4  -6      162.38      161.84      3.70 o 
   2   4  -6       47.86       43.95      1.93 o 
   3   4  -6      266.95      260.28      4.55 o 
   4   4  -6      357.75      362.16      5.69 o 
   5   4  -6       48.85       48.46      2.18 o 
   6   4  -6       11.75       13.18      1.43 o 
   7   4  -6       37.69       40.96      2.15 o 
   8   4  -6       50.64       52.23      2.92 o 
   1   5  -6       76.35       80.37      2.57 o 
   2   5  -6      127.90      129.09      3.00 o 
   3   5  -6       13.22       10.37      1.13 o 
   4   5  -6       83.10       85.32      2.80 o 
   5   5  -6       99.60       98.22      3.08 o 
   6   5  -6       29.03       28.46      1.83 o 
   7   5  -6      167.42      170.04      4.28 o 
   8   5  -6      234.60      235.44      6.22 o 
   0   6  -6      277.16      272.19      9.27 o 
   1   6  -6      441.20      432.43      9.15 o 
   2   6  -6      114.23      114.51      2.81 o 
   3   6  -6      263.60      256.29      4.53 o 
   4   6  -6       52.82       56.29      2.38 o 
   5   6  -6       62.10       59.17      2.46 o 
   6   6  -6       36.21       38.92      2.07 o 
   7   6  -6       71.54       70.98      3.10 o 
   8   6  -6        8.55        8.66      1.67 o 
   1   7  -6      149.89      142.13      3.50 o 
   2   7  -6       63.80       60.67      2.03 o 
   3   7  -6      213.10      212.91      4.66 o 
   4   7  -6       12.37       11.36      1.50 o 
   5   7  -6      411.42      412.26      8.41 o 
   6   7  -6       48.87       53.64      2.63 o 
   7   7  -6      170.02      173.68      4.36 o 
   0   8  -6      136.06      122.56      6.21 o 
   1   8  -6      263.95      268.46      5.11 o 
   2   8  -6       50.52       49.44      2.37 o 
   3   8  -6      151.17      144.61      3.76 o 
   4   8  -6       11.73       13.50      1.43 o 
   5   8  -6      107.66      110.56      3.34 o 
   6   8  -6        2.05        2.84      1.07 o 
   7   8  -6        6.06        8.99      1.43 o 
   1   9  -6       49.10       54.79      1.95 o 
   2   9  -6       27.46       26.34      1.45 o 
   3   9  -6      181.48      174.40      4.20 o 
   4   9  -6        1.20        3.25      1.04 o 
   5   9  -6      311.86      307.25      6.40 o 
   6   9  -6       36.68       39.94      2.23 o 
   7   9  -6      107.35      108.02      3.41 o 
   0  10  -6       30.79       27.47      2.32 o 
   1  10  -6      320.05      315.72      5.40 o 
   2  10  -6       70.32       64.82      2.49 o 
   3  10  -6       67.01       65.19      3.12 o 
   4  10  -6        6.44        5.95      1.21 o 
   5  10  -6       30.68       33.02      2.03 o 
   6  10  -6       32.40       36.28      2.16 o 
   1  11  -6       49.03       51.80      1.96 o 
   2  11  -6       19.75       20.14      1.65 o 
   3  11  -6      109.21      109.30      3.30 o 
   4  11  -6       36.98       33.76      2.03 o 
   5  11  -6      170.00      183.44      5.82 o 
   6  11  -6       81.23       93.55      3.21 o 
   0  12  -6      390.81      395.76     15.04 o 
   1  12  -6       64.28       66.87      2.57 o 
   2  12  -6      140.49      146.38      4.09 o 
   3  12  -6      205.83      213.00      4.82 o 
   4  12  -6       34.72       37.42      2.17 o 
   5  12  -6       32.02       35.44      4.28 o 
   1  13  -6       18.90       22.04      1.70 o 
   2  13  -6        2.55        1.59      0.99 o 
   3  13  -6       22.51       19.94      2.08 o 
   4  13  -6      257.97      267.99      8.01 o 
   0  14  -6      339.00      339.09     13.85 o 
   1  14  -6       36.92       32.12      2.42 o 
   2  14  -6       45.05       40.66      2.62 o 
   3  14  -6        7.32        7.35      1.55 o 
   4  14  -6      109.56      110.93      4.21 o 
   1  15  -6       41.97       45.43      2.38 o 
   2  15  -6       82.02       77.52      5.37 o 
   2   0  -5      889.40      893.10     26.51 o 
   4   0  -5        9.57       11.66      2.34 o 
   6   0  -5      451.86      446.49      8.28 o 
   8   0  -5      166.55      162.48      5.60 o 
  10   0  -5      206.70      207.08      6.80 o 
   0   1  -5       58.61       58.61      2.96 o 
   1   1  -5      211.01      208.17      3.99 o 
   2   1  -5     1334.74     1324.26     17.12 o 
   3   1  -5       30.00       29.57      1.35 o 
   4   1  -5      316.14      299.50      4.32 o 
   5   1  -5       45.99       43.13      1.48 o 
   6   1  -5       39.17       40.49      1.49 o 
   7   1  -5        6.51        9.16      1.88 o 
   8   1  -5       45.83       49.73      2.21 o 
   9   1  -5       58.44       63.15      2.54 o 
  10   1  -5      153.80      171.79      4.31 o 
   1   2  -5      265.01      263.41      4.73 o 
   2   2  -5      377.52      367.99      5.42 o 
   3   2  -5      159.53      158.87      3.07 o 
   4   2  -5      283.76      287.74      4.21 o 
   5   2  -5       90.38       91.36      2.13 o 
   6   2  -5      989.64     1003.45     12.40 o 
   7   2  -5       24.39       22.83      1.38 o 
   8   2  -5      141.66      154.24      3.91 o 
   9   2  -5       77.84       82.34      2.86 o 
  10   2  -5      276.55      289.15      5.91 o 
   0   3  -5      570.54      569.90     13.09 o 
   1   3  -5      428.72      428.98      6.68 o 
   2   3  -5      384.66      369.01      9.29 o 
   3   3  -5      116.58      112.29      2.53 o 
   4   3  -5       12.33       12.35      1.00 o 
   5   3  -5      111.15      110.41      2.34 o 
   6   3  -5      105.20      102.72      2.63 o 
   7   3  -5       14.71       15.52      1.25 o 
   8   3  -5       54.39       55.60      3.25 o 
   9   3  -5       73.29       75.82      3.12 o 
  10   3  -5       83.38       81.87      2.93 o 
   1   4  -5       32.85       29.16      1.33 o 
   2   4  -5       35.25       37.71      1.49 o 
   3   4  -5      116.15      116.75      2.55 o 
   4   4  -5      155.84      162.01      3.11 o 
   5   4  -5      143.66      142.80      3.43 o 
   6   4  -5      424.24      432.35      6.49 o 
   7   4  -5      210.83      209.74      3.99 o 
   8   4  -5      114.30      107.65      3.18 o 
   9   4  -5       24.12       26.99      2.21 o 
  10   4  -5      213.40      208.46      4.83 o 
   0   5  -5      177.98      178.33      7.07 o 
   1   5  -5      291.28      285.21      4.49 o 
   2   5  -5      395.13      398.38      6.12 o 
   3   5  -5      176.06      177.72      3.32 o 
   4   5  -5       19.70       16.10      1.07 o 
   5   5  -5        3.09        3.49      0.89 o 
   6   5  -5      143.17      136.20      3.86 o 
   7   5  -5       39.38       39.76      1.82 o 
   8   5  -5       54.73       56.36      2.43 o 
   9   5  -5       20.79       23.60      1.77 o 
  10   5  -5       73.11       73.62      2.85 o 
   1   6  -5      102.00       94.29      2.01 o 
   2   6  -5       90.38       78.78      1.86 o 
   3   6  -5      172.25      171.97      2.90 o 
   4   6  -5       12.65       14.20      1.23 o 
   5   6  -5      413.86      409.27      6.85 o 
   6   6  -5      265.14      257.55      5.08 o 
   7   6  -5      561.21      571.46      8.99 o 
   8   6  -5        9.66       14.37      1.42 o 
   9   6  -5      228.18      233.87      5.90 o 
   0   7  -5      165.32      143.54      3.77 o 
   1   7  -5      573.28      547.58      6.60 o 
   2   7  -5      107.01       99.11      2.11 o 
   3   7  -5      395.14      386.29      5.05 o 
   4   7  -5       12.30        9.52      0.96 o 
   5   7  -5       24.55       22.85      1.53 o 
   6   7  -5       27.50       36.84      1.88 o 
   7   7  -5       21.48       18.62      1.51 o 
   8   7  -5       30.70       31.77      1.89 o 
   9   7  -5       90.33       97.63      3.12 o 
   1   8  -5       96.26      107.80      2.22 o 
   2   8  -5      123.57      110.96      2.26 o 
   3   8  -5      176.85      175.89      2.99 o 
   4   8  -5       71.46       63.93      2.26 o 
   5   8  -5      239.21      234.16      4.21 o 
   6   8  -5       10.99       12.15      1.29 o 
   7   8  -5      158.53      168.58      4.02 o 
   8   8  -5        3.47        4.56      1.11 o 
   9   8  -5      379.55      403.52      8.25 o 
   0   9  -5       90.35       83.55      2.37 o 
   1   9  -5      324.21      317.28      4.41 o 
   2   9  -5       10.91       10.14      0.84 o 
   3   9  -5      292.24      299.52      4.85 o 
   4   9  -5       76.19       64.99      2.06 o 
   5   9  -5      208.03      201.47      3.86 o 
   6   9  -5       55.76       54.41      1.99 o 
   7   9  -5       21.82       21.71      1.62 o 
   8   9  -5        2.33        2.11      1.17 o 
   9   9  -5       51.44       51.13      2.74 o 
   1  10  -5      107.84      106.23      2.24 o 
   2  10  -5       26.28       24.27      1.16 o 
   3  10  -5      169.75      157.98      3.28 o 
   4  10  -5       22.83       22.06      1.51 o 
   5  10  -5      300.50      296.16      5.98 o 
   6  10  -5       94.98       97.59      2.68 o 
   7  10  -5      200.08      193.54      5.21 o 
   8  10  -5       83.79       83.80      3.35 o 
   0  11  -5       98.67       86.56      2.52 o 
   1  11  -5      222.27      223.91      3.55 o 
   2  11  -5      268.38      263.22      3.97 o 
   3  11  -5      122.95      125.93      2.90 o 
   4  11  -5       72.01       65.84      2.14 o 
   5  11  -5        2.48        3.41      0.87 o 
   6  11  -5       27.48       28.37      1.81 o 
   7  11  -5       53.98       57.93      2.96 o 
   8  11  -5       28.53       30.59      2.28 o 
   1  12  -5       19.34       20.13      1.12 o 
   2  12  -5      128.07      125.06      2.87 o 
   3  12  -5       43.20       41.70      1.74 o 
   4  12  -5      118.38      124.17      3.54 o 
   5  12  -5      161.07      165.02      4.06 o 
   6  12  -5       76.83       85.44      2.89 o 
   7  12  -5      125.36      129.53      3.66 o 
   8  12  -5       96.98      102.95      3.81 o 
   0  13  -5      214.84      225.04      7.90 o 
   1  13  -5      162.54      155.32      3.79 o 
   2  13  -5      236.83      243.71      5.04 o 
   3  13  -5       34.82       36.39      2.51 o 
   4  13  -5       88.71       89.82      2.95 o 
   5  13  -5       14.54       13.16      1.43 o 
   6  13  -5        6.63        6.09      1.23 o 
   7  13  -5       75.30       70.85      2.75 o 
   1  14  -5       19.92       20.47      1.57 o 
   2  14  -5       88.63       88.46      2.90 o 
   3  14  -5       16.70       19.74      1.63 o 
   4  14  -5      118.38      118.78      3.45 o 
   5  14  -5       46.22       46.29      2.29 o 
   6  14  -5      243.10      246.24      5.36 o 
   7  14  -5       22.20       24.37      1.87 o 
   0  15  -5      249.20      243.21      5.81 o 
   1  15  -5        7.13       11.71      1.38 o 
   2  15  -5      199.04      199.71      4.55 o 
   3  15  -5        8.44       10.28      1.41 o 
   4  15  -5       66.11       63.34      2.60 o 
   5  15  -5        8.03        5.54      1.20 o 
   6  15  -5       44.89       53.98      3.31 o 
   1  16  -5       85.78       93.67      3.65 o 
   2  16  -5       80.30       87.98      2.99 o 
   3  16  -5        4.33        5.33      1.18 o 
   4  16  -5       75.42       74.75      2.87 o 
   5  16  -5       47.58       52.74      3.49 o 
   0  17  -5      165.32      167.44     12.99 o 
   1  17  -5       95.54       98.25      3.73 o 
   2  17  -5      410.78      433.96      7.77 o 
   3  17  -5       81.01       81.62      3.68 o 
   4  17  -5       42.00       48.09      2.43 o 
   1  18  -5      119.18      130.22      4.41 o 
   2  18  -5       32.94       29.73      2.41 o 
   3  18  -5      138.15      146.38      4.12 o 
   0   0  -4     1317.12     1297.53     32.67 o 
   2   0  -4      514.59      487.87     11.16 o 
   4   0  -4      127.52      125.81      2.60 o 
   6   0  -4      474.12      496.30      7.26 o 
   8   0  -4       40.68       45.47      2.70 o 
  10   0  -4      209.34      201.79      6.17 o 
   1   1  -4      196.60      202.26      4.12 o 
   2   1  -4        4.47        5.52      0.61 o 
   3   1  -4      256.96      241.20      3.07 o 
   4   1  -4     1621.31     1582.34     14.93 o 
   5   1  -4       45.20       48.65      1.24 o 
   6   1  -4      558.22      565.48      6.09 o 
   7   1  -4        4.11        5.14      0.70 o 
   8   1  -4      526.53      530.47      7.32 o 
   9   1  -4       17.29       17.42      1.40 o 
  10   1  -4      120.08      129.06      3.83 o 
  11   1  -4       47.06       54.14      2.57 o 
   0   2  -4     1579.11     1508.91     27.15 o 
   1   2  -4      292.71      289.37      4.06 o 
   2   2  -4      839.38      857.19      9.86 o 
   3   2  -4      263.05      261.71      3.27 o 
   4   2  -4      735.92      728.29      7.46 o 
   5   2  -4       11.42       11.94      0.88 o 
   6   2  -4       81.54       82.62      1.68 o 
   7   2  -4       24.42       21.28      1.17 o 
   8   2  -4      103.16      102.35      2.29 o 
   9   2  -4        8.13        7.45      1.01 o 
  10   2  -4       89.64       94.40      3.62 o 
  11   2  -4       55.22       63.83      2.91 o 
   1   3  -4      234.13      246.69      3.32 o 
   2   3  -4      375.08      378.47      4.61 o 
   3   3  -4       27.58       25.86      0.96 o 
   4   3  -4        7.08        7.01      0.77 o 
   5   3  -4      749.52      740.56      7.65 o 
   6   3  -4      191.98      176.87      2.94 o 
   7   3  -4      296.08      294.79      4.23 o 
   8   3  -4      423.09      433.12      5.68 o 
   9   3  -4      139.87      141.07      3.08 o 
  10   3  -4      113.96      116.68      3.18 o 
  11   3  -4       19.31       21.50      2.34 o 
   0   4  -4      708.48      699.84     11.10 o 
   1   4  -4      212.36      202.15      3.17 o 
   2   4  -4      208.52      219.99      3.05 o 
   3   4  -4      142.67      139.50      2.73 o 
   4   4  -4      449.78      434.18      4.91 o 
   5   4  -4       15.15       16.76      0.82 o 
   6   4  -4      193.27      177.71      2.98 o 
   7   4  -4        6.59        9.20      0.84 o 
   8   4  -4       13.78       10.60      0.92 o 
   9   4  -4       71.61       73.29      2.24 o 
  10   4  -4       78.63       84.53      2.45 o 
  11   4  -4       66.77       72.85      3.07 o 
   1   5  -4      105.08      116.48      3.29 o 
   2   5  -4      155.25      157.43      2.48 o 
   3   5  -4      481.99      465.60      5.54 o 
   4   5  -4      168.84      177.71      2.79 o 
   5   5  -4      278.65      281.68      3.56 o 
   6   5  -4      298.45      296.14      4.19 o 
   7   5  -4      105.08      106.88      3.07 o 
   8   5  -4      324.13      324.24      4.66 o 
   9   5  -4      300.83      313.15      4.61 o 
  10   5  -4       66.45       63.61      2.47 o 
  11   5  -4       16.55       18.66      2.27 o 
   0   6  -4      391.42      371.03      5.64 o 
   1   6  -4      468.55      451.20      5.38 o 
   2   6  -4       27.08       29.70      1.03 o 
   3   6  -4      888.29      906.39      9.69 o 
   4   6  -4      199.56      183.99      2.84 o 
   5   6  -4      233.64      220.92      4.17 o 
   6   6  -4       13.02       13.62      0.95 o 
   7   6  -4       19.28       16.50      1.22 o 
   8   6  -4       40.28       38.93      1.48 o 
   9   6  -4      263.44      271.41      4.95 o 
  10   6  -4       13.50       13.75      1.46 o 
  11   6  -4       38.57       38.28      3.21 o 
   1   7  -4       42.56       40.94      1.12 o 
   2   7  -4        1.36        1.81      0.71 o 
   3   7  -4      368.35      331.59      4.33 o 
   4   7  -4      266.09      267.08      4.03 o 
   5   7  -4      571.24      558.59      7.98 o 
   6   7  -4      125.68      113.91      2.56 o 
   7   7  -4      411.72      407.94      5.96 o 
   8   7  -4       36.58       33.99      1.48 o 
   9   7  -4       72.93       78.18      2.32 o 
  10   7  -4       46.47       46.46      2.57 o 
  11   7  -4      183.35      201.56      6.92 o 
   0   8  -4       40.98       39.14      1.45 o 
   1   8  -4      901.99      908.25      9.03 o 
   2   8  -4       60.11       54.78      1.43 o 
   3   8  -4      104.58       94.93      2.82 o 
   5   8  -4        5.94        6.27      0.85 o 
   6   8  -4      128.37      114.96      2.63 o 
   7   8  -4       61.30       65.11      1.99 o 
   8   8  -4       37.67       36.59      1.80 o 
   9   8  -4      201.47      207.17      4.41 o 
  10   8  -4       17.36       18.45      1.55 o 
   1   9  -4       30.90       23.33      0.85 o 
   2   9  -4      116.60      110.96      2.09 o 
   3   9  -4       55.75       52.00      1.40 o 
   4   9  -4       10.62       15.50      1.06 o 
   5   9  -4      606.46      608.32      7.98 o 
   6   9  -4       33.18       35.27      1.52 o 
   7   9  -4      673.89      678.40      9.98 o 
   8   9  -4       82.00       83.63      2.65 o 
   9   9  -4      142.02      141.61      3.60 o 
  10   9  -4       13.81       12.76      2.94 o 
   0  10  -4      223.05      205.95      3.80 o 
   1  10  -4      608.66      590.72      5.93 o 
   2  10  -4       51.46       52.59      1.42 o 
   3  10  -4      458.21      418.96      5.38 o 
   4  10  -4      275.15      269.49      4.85 o 
   5  10  -4       32.20       35.34      1.50 o 
   6  10  -4       99.83      101.93      2.84 o 
   7  10  -4       39.33       38.42      2.39 o 
   8  10  -4        9.16        9.36      1.20 o 
   9  10  -4       44.95       47.89      2.17 o 
  10  10  -4       15.93       16.23      1.82 o 
   1  11  -4      176.99      156.28      2.28 o 
   2  11  -4        2.30        1.32      0.51 o 
   3  11  -4      169.71      180.17      3.39 o 
   4  11  -4      551.14      530.39      8.19 o 
   5  11  -4      194.72      189.29      4.07 o 
   6  11  -4      169.06      158.13      3.68 o 
   7  11  -4      105.69      106.58      3.61 o 
   8  11  -4      129.51      137.83      3.53 o 
   9  11  -4      132.93      139.00      4.32 o 
   0  12  -4      437.81      452.82      8.10 o 
   1  12  -4      103.85      104.12      2.24 o 
   2  12  -4       56.93       52.21      2.03 o 
   3  12  -4      213.96      220.25      4.36 o 
   4  12  -4        7.43        7.08      1.34 o 
   5  12  -4       58.25       54.59      2.15 o 
   6  12  -4        4.58        3.56      0.95 o 
   7  12  -4       13.15       14.95      1.45 o 
   8  12  -4        9.47        9.33      1.28 o 
   9  12  -4       31.79       31.39      2.96 o 
   1  13  -4      166.50      160.63      2.89 o 
   2  13  -4       80.22       84.31      2.58 o 
   3  13  -4      106.29      109.94      2.97 o 
   4  13  -4      192.52      179.29      4.11 o 
   5  13  -4      222.30      211.67      4.51 o 
   6  13  -4      215.23      228.67      4.78 o 
   7  13  -4       51.86       54.87      2.30 o 
   8  13  -4      192.00      208.88      4.65 o 
   9  13  -4      119.11      126.48      4.19 o 
   0  14  -4      585.63      583.98     10.18 o 
   1  14  -4        7.42        5.56      0.83 o 
   2  14  -4      384.25      371.07      6.30 o 
   3  14  -4      113.87      108.32      3.00 o 
   4  14  -4      283.63      281.21      5.41 o 
   5  14  -4        3.37        3.67      1.02 o 
   6  14  -4       25.45       23.69      1.65 o 
   7  14  -4        2.66        1.30      1.06 o 
   8  14  -4       77.49       82.26      3.36 o 
   1  15  -4       40.54       38.00      1.68 o 
   2  15  -4       22.23       23.96      1.58 o 
   3  15  -4       32.77       33.03      1.82 o 
   4  15  -4      147.99      145.22      3.64 o 
   5  15  -4        3.78        3.53      1.12 o 
   6  15  -4      135.04      130.57      3.55 o 
   7  15  -4       39.02       38.55      2.09 o 
   8  15  -4      149.66      145.23      4.62 o 
   0  16  -4      692.58      696.94     11.99 o 
   1  16  -4       97.60      101.90      3.63 o 
   2  16  -4      130.50      129.06      3.40 o 
   3  16  -4       27.00       27.32      1.71 o 
   4  16  -4       54.25       52.92      2.26 o 
   5  16  -4        1.15        0.82      0.94 o 
   6  16  -4       33.44       36.48      2.07 o 
   7  16  -4       60.38       64.96      3.09 o 
   1  17  -4      236.56      247.06      4.54 o 
   2  17  -4       71.49       69.39      2.53 o 
   3  17  -4       53.80       53.17      2.32 o 
   4  17  -4      495.17      504.77      8.45 o 
   5  17  -4       69.24       72.13      2.74 o 
   6  17  -4      120.20      121.97      3.56 o 
   0  18  -4       51.34       45.62      3.20 o 
   1  18  -4       37.30       35.88      2.02 o 
   2  18  -4      188.67      192.89      4.42 o 
   3  18  -4      274.14      284.62      5.68 o 
   4  18  -4      140.79      141.00      3.81 o 
   5  18  -4       39.50       41.09      2.20 o 
   6  18  -4       21.46       21.53      2.13 o 
   1  19  -4       84.09       89.37      3.06 o 
   2  19  -4       25.64       29.24      2.23 o 
   3  19  -4      129.90      141.30      3.81 o 
   4  19  -4       86.67       89.17      4.43 o 
   5  19  -4      190.92      207.61      5.43 o 
   0  20  -4      314.01      335.55      9.37 o 
   1  20  -4      193.92      198.67      4.82 o 
   2  20  -4       48.94       47.84      2.74 o 
   3  20  -4       20.81       25.15      2.23 o 
   1  21  -4       39.73       42.88      2.38 o 
   2   0  -3      432.66      431.12      5.91 o 
   4   0  -3      726.76      677.06      8.78 o 
   6   0  -3      105.94       93.55      2.61 o 
   8   0  -3     1234.68     1261.44     18.75 o 
  10   0  -3      237.45      240.19      5.42 o 
  12   0  -3        5.56        6.60      1.96 o 
   0   1  -3     1537.85     1509.51     25.53 o 
   2   1  -3     1295.79     1266.21     11.00 o 
   3   1  -3       56.08       64.57      1.08 o 
   4   1  -3      819.90      841.18      7.59 o 
   5   1  -3      108.49      115.74      1.67 o 
   6   1  -3       44.27       49.25      1.07 o 
   7   1  -3       52.74       55.55      1.18 o 
   8   1  -3       75.36       68.90      1.58 o 
   9   1  -3       18.15       16.14      1.00 o 
  10   1  -3      159.09      168.52      3.07 o 
  11   1  -3       32.24       34.14      1.93 o 
  12   1  -3      191.42      201.84      4.65 o 
   1   2  -3      464.29      485.47      5.37 o 
   2   2  -3      292.88      315.43      3.78 o 
   3   2  -3      646.88      669.47      6.15 o 
   4   2  -3      722.93      726.49      6.69 o 
   5   2  -3      142.26      136.33      1.84 o 
   6   2  -3      802.55      784.60      7.34 o 
   7   2  -3      151.59      151.19      2.31 o 
   8   2  -3      624.53      625.87      6.65 o 
   9   2  -3        0.20       -0.02      0.56 o 
  10   2  -3      190.45      193.36      3.67 o 
  11   2  -3      114.36      122.28      2.93 o 
  12   2  -3       77.20       80.03      4.38 o 
   0   3  -3     1232.77     1169.01     17.28 o 
   1   3  -3      537.61      554.87      6.06 o 
   2   3  -3      308.07      305.59      4.12 o 
   3   3  -3      184.43      172.10      2.06 o 
   4   3  -3      181.49      193.13      2.56 o 
   5   3  -3      412.49      402.77      4.10 o 
   6   3  -3      125.15      117.25      1.73 o 
   7   3  -3      153.90      154.37      2.37 o 
   8   3  -3       14.16       11.71      0.78 o 
   9   3  -3       27.15       25.42      1.27 o 
  10   3  -3      171.20      164.92      3.35 o 
  11   3  -3      140.72      145.71      3.99 o 
  12   3  -3      238.24      254.63      6.36 o 
   2   4  -3       39.10       36.70      0.98 o 
   3   4  -3      660.44      684.66      6.73 o 
   4   4  -3      661.77      664.75      6.18 o 
   5   4  -3      118.82      114.68      1.64 o 
   6   4  -3      797.19      818.95      8.16 o 
   7   4  -3      343.67      350.94      4.18 o 
   8   4  -3       46.01       46.57      1.31 o 
   9   4  -3      124.48      126.78      3.54 o 
  10   4  -3       86.09       82.07      2.56 o 
  11   4  -3       37.88       39.10      2.38 o 
  12   4  -3       27.84       29.36      6.78 o 
   0   5  -3     2434.24     2494.66     29.61 o 
   1   5  -3     1733.19     1739.03     15.83 o 
   2   5  -3      383.94      373.66      4.43 o 
   3   5  -3      143.77      133.75      1.94 o 
   4   5  -3       59.96       56.04      1.07 o 
   5   5  -3       57.76       73.08      1.26 o 
   6   5  -3      236.25      230.55      3.02 o 
   7   5  -3      171.39      177.02      2.61 o 
   8   5  -3       59.96       58.81      1.47 o 
   9   5  -3       72.78       73.08      1.84 o 
  10   5  -3       81.76       75.29      2.47 o 
  11   5  -3      174.12      176.44      4.99 o 
  12   5  -3      130.72      134.63      6.88 o 
   1   6  -3      118.27      124.83      1.70 o 
   2   6  -3      151.06      179.72      2.41 o 
   3   6  -3      675.89      697.29      6.85 o 
   4   6  -3      265.64      268.69      3.92 o 
   5   6  -3      389.38      376.02      4.28 o 
   6   6  -3      159.16      157.45      2.38 o 
   7   6  -3      921.37      908.66      9.15 o 
   8   6  -3      167.50      163.84      2.80 o 
   9   6  -3      746.05      741.34      8.49 o 
  10   6  -3       37.83       38.04      1.60 o 
  11   6  -3       16.00       15.16      2.26 o 
  12   6  -3       26.09       28.71      2.92 o 
   0   7  -3        8.02        9.09      0.72 o 
   1   7  -3      895.25      861.46      7.38 o 
   2   7  -3      133.88      136.58      1.87 o 
   3   7  -3      435.17      427.94      4.52 o 
   4   7  -3       20.46       17.14      0.74 o 
   5   7  -3      160.42      162.17      2.54 o 
   6   7  -3       40.72       36.52      1.09 o 
   7   7  -3      158.86      151.83      2.60 o 
   8   7  -3      159.84      164.36      2.81 o 
   9   7  -3       37.03       39.11      1.45 o 
  10   7  -3       35.67       31.51      1.96 o 
  11   7  -3      361.67      369.97     11.61 o 
   1   8  -3      192.10      192.83      2.45 o 
   2   8  -3        7.10        9.58      0.56 o 
   3   8  -3      586.06      592.69      6.02 o 
   4   8  -3       80.65       75.55      1.34 o 
   5   8  -3      295.75      292.44      3.88 o 
   6   8  -3      128.84      127.26      2.51 o 
   7   8  -3      496.77      496.67      6.58 o 
   8   8  -3      234.28      230.22      3.52 o 
   9   8  -3      385.76      376.07      6.31 o 
  10   8  -3        7.48        5.55      1.17 o 
  11   8  -3        3.85        5.32      2.05 o 
   0   9  -3       17.39       15.34      0.89 o 
   1   9  -3      595.04      581.31      5.59 o 
   2   9  -3      114.56      124.41      1.83 o 
   3   9  -3      532.59      543.97      6.12 o 
   4   9  -3       95.10       89.66      1.78 o 
   5   9  -3      739.93      719.34      8.81 o 
   6   9  -3      109.28      101.84      2.86 o 
   7   9  -3      145.26      141.65      2.81 o 
   8   9  -3       56.40       53.58      2.54 o 
   9   9  -3        3.68        3.68      0.92 o 
  10   9  -3       15.98       12.86      1.54 o 
  11   9  -3      550.62      550.49     10.28 o 
   1  10  -3       50.02       47.86      1.30 o 
   2  10  -3        2.40        2.53      0.46 o 
   3  10  -3      920.88      892.91     10.44 o 
   4  10  -3      279.36      286.95      4.69 o 
   5  10  -3      301.09      291.92      4.34 o 
   6  10  -3      103.44      103.09      2.28 o 
   7  10  -3      329.07      316.23      4.81 o 
   8  10  -3      115.07      115.05      2.93 o 
   9  10  -3      230.68      233.55      5.47 o 
  10  10  -3      192.50      189.40      4.98 o 
  11  10  -3       46.78       45.62      2.58 o 
   0  11  -3      183.93      176.22      3.96 o 
   1  11  -3      483.54      480.13      5.80 o 
   2  11  -3      932.81      919.84      9.10 o 
   3  11  -3      100.73       96.65      2.11 o 
   4  11  -3        8.83        9.97      1.11 o 
   5  11  -3      291.69      268.35      4.15 o 
   6  11  -3       46.21       41.88      1.85 o 
   7  11  -3       74.51       67.65      2.24 o 
   8  11  -3      163.29      164.98      3.68 o 
   9  11  -3       21.03       18.75      1.71 o 
  10  11  -3       33.56       37.01      2.29 o 
   1  12  -3      781.56      777.17      8.68 o 
   2  12  -3      186.00      176.23      2.59 o 
   3  12  -3      395.71      378.57      5.62 o 
   4  12  -3       66.39       66.48      1.80 o 
   5  12  -3       91.19       93.42      2.56 o 
   6  12  -3      145.28      138.29      3.26 o 
   7  12  -3      254.18      244.94      4.70 o 
   8  12  -3      135.49      129.77      3.91 o 
   9  12  -3      121.31      125.23      5.00 o 
  10  12  -3      106.87      116.78      3.98 o 
   0  13  -3      149.60      146.00      3.64 o 
   1  13  -3      951.53      936.59     10.14 o 
   2  13  -3      704.47      696.62      7.27 o 
   3  13  -3        7.34        9.32      0.83 o 
   4  13  -3      191.32      189.61      3.32 o 
   5  13  -3       23.66       23.62      1.43 o 
   6  13  -3       14.76       12.97      1.21 o 
   7  13  -3        6.46        5.84      1.16 o 
   8  13  -3        9.74       13.02      1.61 o 
   9  13  -3       46.66       42.32      2.40 o 
  10  13  -3       77.60       82.20      3.37 o 
   1  14  -3      173.45      169.23      2.85 o 
   2  14  -3      656.95      670.43      7.68 o 
   3  14  -3       81.29       79.77      2.00 o 
   4  14  -3      126.53      120.89      3.00 o 
   5  14  -3       11.98       11.68      1.18 o 
   6  14  -3      946.27      940.77     14.72 o 
   7  14  -3      111.53      108.94      3.01 o 
   8  14  -3      154.89      155.07      4.41 o 
   9  14  -3        3.64        4.06      1.29 o 
   0  15  -3      368.07      358.22      6.84 o 
   1  15  -3      181.39      180.74      3.05 o 
   2  15  -3      156.84      157.87      2.82 o 
   3  15  -3       14.62       14.28      1.20 o 
   4  15  -3      152.19      141.32      3.36 o 
   5  15  -3        9.71       10.62      1.17 o 
   6  15  -3        1.66        2.15      1.28 o 
   7  15  -3       23.12       24.83      1.92 o 
   8  15  -3        5.80        4.76      1.24 o 
   9  15  -3      102.74      103.80      3.80 o 
   1  16  -3      101.30      105.24      2.55 o 
   2  16  -3      159.90      159.70      4.17 o 
   3  16  -3       41.54       41.71      1.86 o 
   4  16  -3      155.94      158.76      3.67 o 
   5  16  -3       10.39       11.72      1.26 o 
   6  16  -3      418.49      408.59      7.79 o 
   7  16  -3       32.65       33.02      2.18 o 
   8  16  -3       81.79       87.26      3.44 o 
   0  17  -3      689.19      677.96     14.26 o 
   1  17  -3      150.36      150.92      3.21 o 
   2  17  -3      384.86      395.40      6.21 o 
   3  17  -3        5.87        4.89      1.00 o 
   4  17  -3       85.59       84.68      2.69 o 
   5  17  -3       56.52       57.83      2.27 o 
   6  17  -3       38.56       40.59      2.36 o 
   7  17  -3       68.90       68.89      3.10 o 
   8  17  -3       43.91       46.40      2.74 o 
   1  18  -3       70.53       69.22      2.17 o 
   2  18  -3       15.67       15.29      1.24 o 
   3  18  -3       47.46       49.31      2.12 o 
   4  18  -3      202.75      217.44      4.88 o 
   5  18  -3      108.90      110.93      3.17 o 
   6  18  -3      116.55      113.42      3.94 o 
   7  18  -3      141.15      152.54      4.62 o 
   0  19  -3       41.76       38.30      3.77 o 
   1  19  -3       57.22       55.08      2.32 o 
   2  19  -3      227.93      227.15      4.29 o 
   3  19  -3       95.64       99.69      3.00 o 
   4  19  -3        3.44        2.52      0.98 o 
   5  19  -3       37.52       42.02      3.99 o 
   6  19  -3       19.30       16.60      1.89 o 
   1  20  -3      162.94      172.09      4.21 o 
   2  20  -3       58.88       59.01      2.54 o 
   3  20  -3      116.05      121.50      3.41 o 
   4  20  -3       54.33       48.84      2.26 o 
   5  20  -3       36.21       35.18      3.32 o 
   0  21  -3       59.12       56.42      3.52 o 
   1  21  -3       82.68       86.23      3.03 o 
   2  21  -3       49.23       49.84      2.37 o 
   3  21  -3      216.48      225.33      5.77 o 
   4  21  -3       35.22       34.88      2.43 o 
   1  22  -3       34.47       33.30      2.09 o 
   2  22  -3       35.56       42.45      2.34 o 
   3  22  -3       86.59       93.68      4.67 o 
   0   0  -2     2562.32     2701.95     63.42 o 
   2   0  -2     2844.43     2818.28     32.90 o 
   4   0  -2      226.60      227.16      3.39 o 
   6   0  -2      113.28      123.36      2.81 o 
   8   0  -2       60.16       69.99      1.78 o 
  10   0  -2      542.37      538.73     11.57 o 
  12   0  -2      156.53      184.74      6.08 o 
   1   1  -2      216.75      227.70      2.49 o 
   2   1  -2      242.39      225.45      2.45 o 
   3   1  -2       22.20       28.07      0.61 o 
   4   1  -2     1548.77     1641.28     13.69 o 
   5   1  -2      598.72      647.74      5.89 o 
   6   1  -2     1281.59     1249.02     10.86 o 
   7   1  -2       96.26       92.91      1.42 o 
   8   1  -2      437.68      442.91      4.45 o 
   9   1  -2       47.73       50.32      1.37 o 
  10   1  -2      214.14      211.20      4.88 o 
  11   1  -2        1.74        1.70      0.87 o 
  12   1  -2       73.69       75.47      2.72 o 
  13   1  -2       55.27       56.74      3.03 o 
   0   2  -2     3018.58     3121.75     36.41 o 
   1   2  -2     1515.95     1549.02     15.02 o 
   2   2  -2      864.23      824.91      7.25 o 
   3   2  -2       74.49       79.69      1.10 o 
   4   2  -2      323.24      321.91      3.15 o 
   5   2  -2       10.05        9.19      0.42 o 
   6   2  -2      176.43      192.71      2.23 o 
   7   2  -2      132.73      137.71      1.82 o 
   8   2  -2       61.12       62.54      1.36 o 
   9   2  -2       31.82       31.02      1.12 o 
  10   2  -2      184.10      177.66      3.88 o 
  11   2  -2       38.81       43.18      1.98 o 
  12   2  -2      216.49      225.62      4.87 o 
  13   2  -2      124.58      134.79      4.55 o 
   1   3  -2      634.51      693.71      6.61 o 
   2   3  -2      396.48      401.57      4.00 o 
   3   3  -2        3.84        5.89      0.45 o 
   4   3  -2      804.87      827.70      7.84 o 
   5   3  -2      293.66      296.57      3.07 o 
   6   3  -2      386.50      397.78      3.96 o 
   7   3  -2      295.33      295.73      3.47 o 
   8   3  -2      533.38      508.38      5.95 o 
   9   3  -2      274.69      277.43      3.82 o 
  10   3  -2      229.23      243.32      4.39 o 
  11   3  -2       97.84       97.21      2.84 o 
  12   3  -2        3.11        5.37      1.33 o 
  13   3  -2        4.37        6.07      1.60 o 
   0   4  -2      376.84      394.58      5.20 o 
   1   4  -2      431.89      463.59      4.31 o 
   2   4  -2     1345.12     1336.66     12.16 o 
   3   4  -2     2366.95     2483.17     20.77 o 
   4   4  -2     1288.29     1312.78     11.23 o 
   5   4  -2        3.52        5.99      0.37 o 
   6   4  -2      318.50      336.66      3.44 o 
   7   4  -2        3.37        3.64      0.56 o 
   8   4  -2      381.93      375.14      4.66 o 
   9   4  -2      113.51      116.68      2.20 o 
  10   4  -2       19.49       19.94      1.03 o 
  11   4  -2       55.73       51.75      2.59 o 
  12   4  -2      166.59      169.82      4.95 o 
   1   5  -2     1982.38     2070.58     17.44 o 
   2   5  -2      958.70     1041.38      9.59 o 
   3   5  -2     1191.72     1256.79     10.72 o 
   4   5  -2       20.64       21.71      0.57 o 
   5   5  -2     1322.19     1309.69     12.14 o 
   6   5  -2       87.33       83.58      1.47 o 
   7   5  -2      649.85      647.41      7.20 o 
   8   5  -2      472.14      475.07      5.62 o 
   9   5  -2      107.52      105.61      2.08 o 
  10   5  -2      107.72      103.92      2.14 o 
  11   5  -2      216.63      220.05      5.54 o 
  12   5  -2       22.52       22.26      2.07 o 
   1   6  -2     1141.56     1138.14      9.79 o 
   2   6  -2      492.69      506.96      5.65 o 
   3   6  -2      915.04      890.98      8.34 o 
   4   6  -2       20.83       18.95      0.66 o 
   5   6  -2      165.01      166.83      2.22 o 
   6   6  -2      104.45      107.04      1.86 o 
   7   6  -2      283.87      291.03      3.81 o 
   8   6  -2       64.87       67.93      1.59 o 
   9   6  -2      478.28      489.09      5.90 o 
  10   6  -2       93.90       99.03      2.71 o 
  11   6  -2      154.08      154.85      3.68 o 
  12   6  -2       52.89       54.11      2.87 o 
   1   7  -2      433.81      414.05      3.99 o 
   2   7  -2       49.07       53.14      0.90 o 
   3   7  -2      159.70      158.44      2.29 o 
   4   7  -2      131.84      147.36      2.38 o 
   5   7  -2     1001.42     1010.37     10.41 o 
   6   7  -2      616.61      629.55      7.02 o 
   7   7  -2      291.39      292.83      3.88 o 
   8   7  -2       18.54       18.83      0.91 o 
   9   7  -2      393.74      390.32      5.48 o 
  10   7  -2      156.01      147.97      3.72 o 
  11   7  -2      262.16      259.57      5.08 o 
  12   7  -2       29.34       30.55      2.35 o 
   0   8  -2       27.53       26.90      1.17 o 
   1   8  -2     1252.47     1243.04     12.56 o 
   2   8  -2       77.06       87.72      1.49 o 
   3   8  -2      615.32      603.68      8.22 o 
   4   8  -2      191.04      209.06      3.09 o 
   5   8  -2      137.26      139.65      2.47 o 
   6   8  -2       35.70       33.82      1.22 o 
   7   8  -2      105.11      104.08      1.95 o 
   8   8  -2        0.98        1.00      0.50 o 
   9   8  -2      456.64      443.73      8.73 o 
  10   8  -2       61.60       61.13      2.23 o 
  11   8  -2       18.93       21.06      1.53 o 
  12   8  -2        9.07        8.38      1.64 o 
   1   9  -2      141.62      155.32      2.25 o 
   2   9  -2       13.33       17.87      0.72 o 
   3   9  -2      131.45      130.24      2.56 o 
   4   9  -2       50.45       51.19      1.36 o 
   5   9  -2     1565.93     1494.48     16.60 o 
   6   9  -2       64.49       62.14      1.63 o 
   7   9  -2      465.87      452.44      6.01 o 
   8   9  -2      102.72       96.95      2.24 o 
   9   9  -2      366.37      353.26      5.99 o 
  10   9  -2       13.00       11.69      1.53 o 
  11   9  -2       96.78       97.59      4.27 o 
  12   9  -2       52.52       53.42      2.91 o 
   0  10  -2      337.46      359.34      9.68 o 
   1  10  -2     1350.84     1318.77     13.21 o 
   2  10  -2      673.89      692.65      7.43 o 
   3  10  -2      411.22      394.29      5.16 o 
   4  10  -2      162.14      159.25      2.75 o 
   5  10  -2       64.84       63.61      1.61 o 
   6  10  -2      178.20      166.23      2.91 o 
   7  10  -2      239.46      231.12      4.37 o 
   8  10  -2       41.51       40.69      2.58 o 
   9  10  -2      230.43      222.27      4.99 o 
  10  10  -2       86.54       87.77      2.71 o 
  11  10  -2      142.43      145.22      3.68 o 
   1  11  -2      697.08      705.75      7.65 o 
   2  11  -2      119.25      105.76      1.84 o 
   3  11  -2       26.50       27.69      1.90 o 
   4  11  -2      248.30      243.73      3.65 o 
   5  11  -2      556.22      535.39      6.91 o 
   6  11  -2      118.31      111.34      2.41 o 
   7  11  -2      438.92      422.31      8.15 o 
   8  11  -2      281.84      276.14      5.05 o 
   9  11  -2       78.77       81.33      2.58 o 
  10  11  -2       16.32       16.05      1.44 o 
  11  11  -2       89.46       91.67      3.00 o 
   0  12  -2     1494.61     1457.97     21.05 o 
   1  12  -2       41.29       44.30      1.21 o 
   2  12  -2       33.82       39.16      1.12 o 
   3  12  -2     1450.09     1397.12     15.70 o 
   4  12  -2      327.26      303.58      4.42 o 
   5  12  -2       66.16       61.86      1.69 o 
   6  12  -2       83.53       81.66      2.02 o 
   7  12  -2        2.47        3.09      0.74 o 
   8  12  -2        9.72        6.78      1.06 o 
   9  12  -2       71.27       70.15      2.43 o 
  10  12  -2       30.17       32.37      2.90 o 
  11  12  -2       23.18       24.51      1.77 o 
   1  13  -2      891.71      893.17      9.58 o 
   2  13  -2       25.54       27.39      1.37 o 
   3  13  -2      901.38      907.54     10.62 o 
   4  13  -2      909.91      886.93     10.52 o 
   5  13  -2       66.85       65.72      1.78 o 
   6  13  -2      269.13      267.21      4.20 o 
   7  13  -2      198.52      191.90      7.22 o 
   8  13  -2      233.26      231.38      4.59 o 
   9  13  -2      110.83      108.74      4.21 o 
  10  13  -2      102.85       98.03      3.02 o 
  11  13  -2        7.35        5.12      1.22 o 
   0  14  -2     2732.26     2662.32     36.82 o 
   1  14  -2       47.61       50.30      1.45 o 
   2  14  -2      121.45      123.62      2.49 o 
   3  14  -2       67.65       66.50      1.78 o 
   4  14  -2      207.66      207.34      3.44 o 
   5  14  -2        4.55        3.48      0.69 o 
   6  14  -2       99.99       88.04      2.19 o 
   7  14  -2       10.74       12.93      1.19 o 
   8  14  -2      127.49      119.14      3.15 o 
   9  14  -2       57.65       56.63      2.33 o 
  10  14  -2      162.17      160.87      4.03 o 
   1  15  -2       80.27       77.56      1.82 o 
   2  15  -2      148.27      144.94      2.84 o 
   3  15  -2       60.51       61.22      1.75 o 
   4  15  -2      439.24      430.36      5.93 o 
   5  15  -2      203.42      198.79      3.96 o 
   6  15  -2      130.79      130.58      3.15 o 
   7  15  -2       31.57       31.63      1.70 o 
   8  15  -2      375.25      372.61      7.17 o 
   9  15  -2        8.74        9.32      1.31 o 
  10  15  -2      152.52      147.46      4.48 o 
   0  16  -2      146.72      147.07      3.59 o 
   1  16  -2      129.36      129.00      2.67 o 
   2  16  -2      439.51      438.80      6.22 o 
   3  16  -2       84.80       78.54      2.04 o 
   4  16  -2      437.34      434.43      6.07 o 
   5  16  -2       24.57       23.93      1.27 o 
   6  16  -2        9.28        9.07      1.13 o 
   7  16  -2       59.74       54.22      2.20 o 
   8  16  -2       42.69       45.28      2.09 o 
   9  16  -2       40.28       37.50      2.38 o 
   1  17  -2        4.09        6.50      0.81 o 
   2  17  -2      163.41      163.94      3.18 o 
   3  17  -2       45.16       46.87      1.64 o 
   4  17  -2      191.16      182.25      3.39 o 
   5  17  -2       48.83       47.19      1.81 o 
   6  17  -2      241.02      234.64      5.00 o 
   7  17  -2       17.91       17.74      1.72 o 
   8  17  -2      324.38      309.90      5.93 o 
   9  17  -2       41.99       44.45      2.58 o 
   0  18  -2      538.97      551.77     12.15 o 
   1  18  -2       54.78       54.43      1.78 o 
   2  18  -2      280.64      283.19      4.58 o 
   3  18  -2       85.99       85.46      2.23 o 
   4  18  -2       55.08       54.71      1.84 o 
   5  18  -2       81.48       83.77      2.87 o 
   6  18  -2        2.94        1.92      0.93 o 
   7  18  -2       69.97       76.03      3.41 o 
   8  18  -2        0.38        1.65      1.07 o 
   1  19  -2        6.45        6.38      1.01 o 
   2  19  -2        8.51       11.64      1.07 o 
   3  19  -2      117.45      128.45      2.85 o 
   4  19  -2      163.34      162.50      3.31 o 
   5  19  -2      103.61      103.38      2.97 o 
   6  19  -2      153.03      156.63      3.85 o 
   7  19  -2       58.04       60.24      2.93 o 
   0  20  -2      148.17      148.71      5.22 o 
   1  20  -2      294.98      302.32      5.76 o 
   2  20  -2       35.14       32.54      1.59 o 
   3  20  -2       33.56       34.01      1.95 o 
   4  20  -2       94.58       98.76      3.54 o 
   5  20  -2       40.85       44.45      2.12 o 
   6  20  -2       16.75       18.04      1.86 o 
   7  20  -2       15.24       13.14      1.78 o 
   1  21  -2       11.00       14.07      2.00 o 
   2  21  -2       19.73       14.14      1.44 o 
   3  21  -2       56.52       61.78      2.10 o 
   4  21  -2       24.92       26.94      1.75 o 
   5  21  -2      302.10      309.57      6.97 o 
   6  21  -2       19.90       18.54      2.00 o 
   0  22  -2      109.28      113.69      4.77 o 
   1  22  -2      251.69      254.61      5.35 o 
   2  22  -2       31.81       30.91      3.12 o 
   3  22  -2       46.96       53.70      2.86 o 
   4  22  -2        3.76        3.32      1.20 o 
   5  22  -2        3.04        4.63      1.43 o 
   1  23  -2       62.85       68.54      2.74 o 
   2  23  -2        9.00        9.07      1.35 o 
   3  23  -2      120.94      134.58      5.48 o 
   4   0  -1     1603.92     1597.43     29.17 o 
   6   0  -1     2859.79     2912.44     36.41 o 
   8   0  -1      637.03      647.11      9.85 o 
  10   0  -1      475.51      470.06     10.38 o 
  12   0  -1       17.53       15.82      2.08 o 
   0   1  -1     2898.78     2599.12     33.49 o 
   1   1  -1     1867.00     1938.65     25.72 o 
   3   1  -1     2576.64     2612.12     21.45 o 
   4   1  -1     1095.39     1082.79      9.24 o 
   5   1  -1      136.78      142.09      1.61 o 
   6   1  -1       48.29       46.67      0.85 o 
   7   1  -1       43.66       44.92      0.93 o 
   8   1  -1      109.73      102.81      1.73 o 
   9   1  -1      153.20      159.19      2.78 o 
  10   1  -1      126.34      128.40      3.07 o 
  11   1  -1       19.12       20.24      1.68 o 
  12   1  -1      395.50      405.92      6.93 o 
  13   1  -1        4.62        3.83      1.32 o 
   1   2  -1      487.13      483.01      4.19 o 
   2   2  -1      421.18      432.30      3.86 o 
   3   2  -1      215.72      202.69      2.13 o 
   4   2  -1       20.23       13.25      1.01 o 
   5   2  -1      843.78      924.13      7.94 o 
   6   2  -1      966.25      962.65      8.92 o 
   7   2  -1       71.33       87.10      1.45 o 
   8   2  -1      229.85      226.65      3.02 o 
   9   2  -1      273.80      264.40      4.42 o 
  10   2  -1      392.31      397.11      5.48 o 
  11   2  -1       25.24       26.03      1.55 o 
  12   2  -1       13.79       15.05      1.75 o 
  13   2  -1        0.97        0.34      1.25 o 
   0   3  -1     3262.83     3251.60     37.78 o 
   1   3  -1      276.27      295.52      2.57 o 
   2   3  -1     5928.16     5627.37     46.78 o 
   3   3  -1       74.07       78.43      1.06 o 
   4   3  -1       67.54       72.06      1.10 o 
   5   3  -1      352.10      360.99      3.64 o 
   6   3  -1      283.45      307.91      3.26 o 
   7   3  -1        2.93        3.96      0.39 o 
   8   3  -1       37.93       42.45      1.47 o 
   9   3  -1       73.38       69.91      1.89 o 
  10   3  -1      321.99      316.11      4.74 o 
  11   3  -1       28.03       30.41      1.62 o 
  12   3  -1       70.62       76.28      3.13 o 
  13   3  -1       39.75       40.38      3.24 o 
   1   4  -1      782.48      787.42      7.15 o 
   2   4  -1      882.70      945.11      9.24 o 
   3   4  -1      765.12      787.97      7.33 o 
   4   4  -1     1299.60     1364.59     13.31 o 
   5   4  -1     1330.36     1343.57     13.32 o 
   6   4  -1     1661.52     1661.87     14.94 o 
   7   4  -1      420.97      423.35      4.39 o 
   8   4  -1      264.96      267.61      3.51 o 
   9   4  -1      295.76      306.81      4.87 o 
  10   4  -1      302.12      307.35      4.59 o 
  11   4  -1       91.99       93.78      2.67 o 
  12   4  -1      156.46      159.27      4.72 o 
  13   4  -1       19.75       18.13      2.11 o 
   0   5  -1     1325.02     1358.46     22.63 o 
   1   5  -1     3687.87     3624.43     44.78 o 
   2   5  -1      409.80      401.38      4.67 o 
   3   5  -1      888.94      868.50      8.62 o 
   4   5  -1      313.40      348.18      3.86 o 
   5   5  -1     1020.66     1051.36     11.66 o 
   6   5  -1       26.63       29.18      0.86 o 
   7   5  -1       97.20       95.31      1.68 o 
   8   5  -1        8.32        8.82      0.61 o 
   9   5  -1      127.84      128.07      2.50 o 
  10   5  -1      239.60      240.53      4.87 o 
  11   5  -1      550.82      543.03      8.38 o 
  12   5  -1       10.13       12.64      1.71 o 
  13   5  -1      193.02      210.33      5.80 o 
   1   6  -1       32.94       38.11      0.81 o 
   2   6  -1       97.52      102.79      1.52 o 
   3   6  -1      852.42      874.22      9.73 o 
   4   6  -1      197.47      211.55      2.94 o 
   5   6  -1      539.89      490.90      5.86 o 
   6   6  -1      233.66      231.25      2.97 o 
   7   6  -1      987.22      941.47      9.77 o 
   8   6  -1       33.09       34.53      2.11 o 
   9   6  -1       80.61       76.83      2.22 o 
  10   6  -1      147.99      152.48      4.30 o 
  11   6  -1       73.23       73.91      2.43 o 
  12   6  -1       20.04       18.21      1.92 o 
  13   6  -1        8.70        9.80      1.83 o 
   0   7  -1      507.64      493.84      7.43 o 
   1   7  -1     1119.75     1103.89     11.17 o 
   2   7  -1      309.21      312.46      3.52 o 
   3   7  -1     1000.96     1030.96     11.26 o 
   4   7  -1     1088.48     1131.37     12.55 o 
   5   7  -1      243.26      260.72      3.56 o 
   6   7  -1       28.31       30.46      0.96 o 
   7   7  -1       17.03       21.12      0.83 o 
   8   7  -1       37.44       39.78      1.22 o 
   9   7  -1       11.72        8.95      1.02 o 
  10   7  -1       88.47       90.95      2.62 o 
  11   7  -1      354.48      338.80      6.10 o 
  12   7  -1       81.39       77.91      3.34 o 
   1   8  -1      155.08      163.27      2.32 o 
   2   8  -1      784.44      885.57      8.98 o 
   3   8  -1     1644.10     1704.54     18.25 o 
   4   8  -1       24.36       22.52      1.03 o 
   5   8  -1      262.99      249.75      3.55 o 
   6   8  -1       27.22       29.22      0.98 o 
   7   8  -1     1352.35     1321.95     13.82 o 
   8   8  -1       26.73       27.02      1.48 o 
   9   8  -1      590.77      575.94      8.62 o 
  10   8  -1       19.97       18.30      1.33 o 
  11   8  -1      107.86      107.48      3.01 o 
  12   8  -1       58.15       57.15      2.33 o 
   0   9  -1     1120.16     1228.35     17.38 o 
   1   9  -1     1275.45     1268.27     12.67 o 
   2   9  -1      378.95      392.42      4.84 o 
   3   9  -1     1038.94     1041.05     11.64 o 
   4   9  -1       16.22       14.85      0.73 o 
   5   9  -1      112.04      103.36      1.94 o 
   6   9  -1       56.50       58.27      1.64 o 
   7   9  -1      209.96      211.59      4.29 o 
   8   9  -1       82.65       80.07      2.28 o 
   9   9  -1      241.52      233.38      4.47 o 
  10   9  -1      118.71      112.10      3.52 o 
  11   9  -1      159.43      168.43      3.88 o 
  12   9  -1        0.37        0.27      0.96 o 
   1  10  -1      132.24      142.17      2.00 o 
   2  10  -1      107.80      109.83      1.83 o 
   3  10  -1      667.85      650.32      7.68 o 
   4  10  -1      359.30      354.41      4.70 o 
   5  10  -1      491.92      478.22      8.53 o 
   6  10  -1      280.58      272.55      3.94 o 
   7  10  -1      330.94      327.76      5.39 o 
   8  10  -1       57.31       49.80      2.67 o 
   9  10  -1      354.76      344.03      5.95 o 
  10  10  -1       29.80       30.13      1.99 o 
  11  10  -1       94.91      101.22      2.98 o 
  12  10  -1       51.32       47.79      2.21 o 
   0  11  -1      232.13      222.46      4.04 o 
   1  11  -1      757.45      743.56      7.92 o 
   2  11  -1       51.09       46.20      1.26 o 
   3  11  -1      203.82      210.96      3.13 o 
   4  11  -1      430.61      441.93      5.63 o 
   5  11  -1      471.85      449.65      6.05 o 
   6  11  -1      142.19      129.37      2.43 o 
   7  11  -1      175.73      163.00      3.43 o 
   8  11  -1        6.78        7.43      1.01 o 
   9  11  -1       69.17       64.31      2.25 o 
  10  11  -1       97.23       92.16      2.77 o 
  11  11  -1      102.13      106.64      4.30 o 
  12  11  -1       67.41       66.15      2.61 o 
   1  12  -1      413.25      443.83      5.45 o 
   2  12  -1      427.05      459.15      5.23 o 
   3  12  -1      229.83      228.33      3.46 o 
   4  12  -1      108.03       98.09      2.04 o 
   5  12  -1      852.86      827.01     10.29 o 
   6  12  -1      460.35      434.34      7.48 o 
   7  12  -1       81.62       77.83      2.28 o 
   8  12  -1      211.81      204.41      4.13 o 
   9  12  -1       94.10       81.94      2.91 o 
  10  12  -1      272.79      265.75      6.38 o 
  11  12  -1       62.90       58.73      4.45 o 
   0  13  -1      324.29      338.34      6.65 o 
   1  13  -1      374.95      376.56      4.47 o 
   2  13  -1      931.01      933.80      9.89 o 
   3  13  -1      294.77      287.27      4.04 o 
   4  13  -1      154.34      154.49      2.72 o 
   5  13  -1      141.68      139.50      2.61 o 
   6  13  -1       20.46       16.29      1.18 o 
   7  13  -1        3.48        4.89      0.87 o 
   8  13  -1       37.20       37.39      1.76 o 
   9  13  -1      133.39      123.24      3.23 o 
  10  13  -1       64.10       56.27      3.14 o 
  11  13  -1      155.40      155.30      3.97 o 
   1  14  -1       39.22       37.82      1.06 o 
   2  14  -1      159.37      167.74      2.87 o 
   3  14  -1      131.78      132.56      2.30 o 
   4  14  -1      310.01      319.32      4.52 o 
   5  14  -1      277.98      258.96      3.95 o 
   6  14  -1      559.80      513.05      7.79 o 
   7  14  -1       70.45       67.18      2.56 o 
   8  14  -1      331.00      321.20      5.74 o 
   9  14  -1       26.31       21.71      1.57 o 
  10  14  -1       54.72       54.02      2.28 o 
  11  14  -1        4.91        1.48      1.02 o 
   0  15  -1      325.65      328.24      5.90 o 
   1  15  -1       14.74       16.14      0.76 o 
   2  15  -1     1625.94     1572.31     18.05 o 
   3  15  -1      101.42       93.31      2.10 o 
   4  15  -1        3.72        7.33      1.94 o 
   5  15  -1        0.35        1.21      0.60 o 
   6  15  -1       31.83       32.69      1.61 o 
   7  15  -1       43.99       40.08      1.81 o 
   8  15  -1       41.99       41.20      1.93 o 
   9  15  -1        7.72        9.70      1.26 o 
  10  15  -1       93.65       88.40      2.97 o 
   1  16  -1      118.18      120.59      2.90 o 
   2  16  -1       76.93       78.44      2.62 o 
   3  16  -1        3.37        2.31      0.70 o 
   4  16  -1      189.62      183.93      3.28 o 
   5  16  -1      206.98      202.06      4.03 o 
   6  16  -1      539.45      520.96      8.07 o 
   7  16  -1        0.85        0.92      0.81 o 
   8  16  -1      191.49      188.17      4.22 o 
   9  16  -1        4.06        3.93      1.01 o 
  10  16  -1      193.00      189.13      5.71 o 
   0  17  -1      134.99      147.13      4.24 o 
   1  17  -1       81.83       83.39      2.03 o 
   2  17  -1      541.06      533.66      7.02 o 
   3  17  -1      169.34      157.68      3.01 o 
   4  17  -1       20.09       19.57      1.15 o 
   5  17  -1       96.53       92.22      2.65 o 
   6  17  -1       66.84       60.90      2.24 o 
   7  17  -1       28.59       30.04      1.73 o 
   8  17  -1       25.40       26.68      1.72 o 
   9  17  -1       12.46       13.24      1.48 o 
   1  18  -1       54.20       51.54      1.65 o 
   2  18  -1      251.29      242.81      4.03 o 
   3  18  -1       14.38       13.94      1.04 o 
   4  18  -1      302.65      300.43      4.67 o 
   5  18  -1      113.45      110.50      2.97 o 
   6  18  -1      505.23      491.21      7.84 o 
   7  18  -1       11.68       12.99      1.33 o 
   8  18  -1       16.13       17.06      1.54 o 
   9  18  -1       86.85       82.52      6.45 o 
   0  19  -1      257.11      258.52      8.17 o 
   1  19  -1      289.57      290.28      4.63 o 
   2  19  -1      171.31      179.88      3.39 o 
   3  19  -1      124.85      126.20      2.54 o 
   4  19  -1      166.86      169.42      3.80 o 
   5  19  -1      127.25      130.25      4.34 o 
   6  19  -1       50.33       49.28      2.20 o 
   7  19  -1      175.49      173.90      4.12 o 
   8  19  -1       24.15       23.05      1.77 o 
   1  20  -1       20.27       22.04      2.40 o 
   2  20  -1       14.73       15.00      1.10 o 
   3  20  -1      234.62      240.32      6.12 o 
   4  20  -1       12.43       13.05      1.32 o 
   5  20  -1       10.55       12.25      1.36 o 
   6  20  -1       58.78       63.28      2.47 o 
   7  20  -1      239.40      247.62      5.79 o 
   0  21  -1       38.33       43.60      2.78 o 
   1  21  -1       28.90       32.45      1.77 o 
   2  21  -1       59.50       61.94      2.33 o 
   3  21  -1      190.16      200.00      4.30 o 
   4  21  -1       59.14       59.51      2.29 o 
   5  21  -1       45.33       43.76      2.08 o 
   6  21  -1        1.93        0.30      0.93 o 
   1  22  -1       20.30       21.79      1.59 o 
   2  22  -1       22.70       21.41      1.60 o 
   3  22  -1      237.27      245.44      5.96 o 
   4  22  -1       18.08       14.58      1.47 o 
   5  22  -1        9.54        7.70      1.25 o 
   0  23  -1       14.81       19.25      2.29 o 
   1  23  -1      330.08      339.11      6.39 o 
   2  23  -1       54.27       57.30      2.98 o 
   3  23  -1       97.92      109.45      4.07 o 
   4  23  -1       16.40       19.79      2.01 o 
   1  24  -1       81.03       90.83      3.50 o 
   2  24  -1        9.05       13.07      1.85 o 
   4   0   0     2114.58     2143.28     29.05 o 
   6   0   0        8.88        6.80      0.72 o 
   8   0   0      154.67      168.11      3.43 o 
  10   0   0      581.07      566.91      9.24 o 
  12   0   0      436.32      458.28     10.64 o 
   1   1   0      450.02      475.34      4.80 o 
   2   1   0     1490.46     1406.11     13.52 o 
   3   1   0     2895.57     2948.83     28.05 o 
   4   1   0     2959.84     2950.36     28.08 o 
   5   1   0      137.73      126.36      1.95 o 
   6   1   0      538.85      474.03      5.16 o 
   7   1   0      725.91      778.35      8.14 o 
   8   1   0      940.64      937.87      9.77 o 
   9   1   0        7.01        8.78      0.62 o 
  10   1   0      174.44      179.65      3.13 o 
  11   1   0        1.97        1.49      0.80 o 
  12   1   0      120.46      118.29      3.18 o 
  13   1   0        0.15        0.61      1.09 o 
   0   2   0     1741.39     1851.25     44.31 o 
   1   2   0      274.19      278.62      3.18 o 
   2   2   0      740.23      647.25      6.40 o 
   3   2   0     1651.31     1697.59     16.30 o 
   4   2   0     2121.71     2127.36     20.42 o 
   5   2   0      252.51      253.27      3.17 o 
   6   2   0       51.28       55.10      1.08 o 
   7   2   0      175.68      171.77      2.84 o 
   8   2   0        3.79        3.63      0.71 o 
   9   2   0        2.77        2.60      0.47 o 
  10   2   0       52.75       49.74      1.56 o 
  11   2   0       93.09       93.17      2.23 o 
  12   2   0      211.14      211.98      5.37 o 
  13   2   0      105.84      119.04      4.62 o 
   1   3   0      870.11      853.67     12.40 o 
   2   3   0     3602.07     3645.04     42.99 o 
   3   3   0      102.53      110.24      1.38 o 
   4   3   0     2439.10     2354.64     22.56 o 
   6   3   0      133.38      122.69      1.93 o 
   7   3   0      515.75      500.18      5.52 o 
   8   3   0     1720.50     1764.95     17.51 o 
   9   3   0       14.58       16.60      0.92 o 
  10   3   0        0.35       -0.75      0.55 o 
  11   3   0       28.81       29.10      1.55 o 
  12   3   0      167.71      173.89      4.82 o 
  13   3   0       36.22       36.23      2.46 o 
   0   4   0      175.82      181.66      2.92 o 
   1   4   0     4060.12     3991.36     56.92 o 
   2   4   0     3437.02     3539.56     45.97 o 
   3   4   0      746.10      799.80      8.63 o 
   4   4   0     1246.51     1257.44     12.32 o 
   5   4   0      295.18      287.52      4.49 o 
   6   4   0       17.82       14.59      1.16 o 
   7   4   0       11.07       11.68      0.56 o 
   8   4   0       17.82       13.93      0.78 o 
   9   4   0       48.07       50.17      1.49 o 
  10   4   0      183.09      184.38      3.22 o 
  11   4   0      171.23      176.69      3.82 o 
  12   4   0      524.82      506.91      9.80 o 
  13   4   0      207.81      197.12      5.52 o 
   1   5   0     1139.80     1212.90     14.35 o 
   2   5   0       81.54       90.69      1.66 o 
   3   5   0     1005.76     1019.70     13.24 o 
   4   5   0      913.98      859.44      8.61 o 
   5   5   0      763.15      752.49      7.71 o 
   6   5   0        3.33        2.16      0.39 o 
   7   5   0      623.12      607.84      6.59 o 
   8   5   0      401.79      404.01      5.34 o 
   9   5   0      897.59      888.04     10.99 o 
  10   5   0       84.69       90.53      3.14 o 
  11   5   0      100.51      105.22      2.86 o 
  12   5   0       36.41       33.50      2.01 o 
  13   5   0       43.93       47.36      2.78 o 
   0   6   0      769.94      841.62     16.23 o 
   1   6   0     1471.24     1483.09     14.33 o 
   2   6   0      197.98      204.13      2.63 o 
   3   6   0      259.83      243.21      4.47 o 
   4   6   0      342.65      342.71      4.44 o 
   5   6   0      413.39      391.82      4.70 o 
   6   6   0        2.34        2.69      0.32 o 
   7   6   0      447.58      457.82      5.14 o 
   8   6   0       60.30       58.49      2.31 o 
   9   6   0      211.69      200.57      5.39 o 
  10   6   0      134.81      134.79      3.18 o 
  11   6   0       40.14       40.83      2.25 o 
  12   6   0      161.94      178.75      6.01 o 
  13   6   0       87.61       88.47      3.63 o 
   1   7   0      225.15      247.38      4.31 o 
   2   7   0      283.94      309.74      3.68 o 
   3   7   0        3.58        1.15      0.29 o 
   4   7   0      113.98      130.91      2.04 o 
   5   7   0     1421.92     1420.51     15.36 o 
   6   7   0        0.01        0.43      0.33 o 
   7   7   0      266.73      268.83      4.24 o 
   8   7   0      260.40      265.26      5.37 o 
   9   7   0      530.43      511.68      7.73 o 
  10   7   0      138.62      131.70      3.17 o 
  11   7   0      315.87      309.42      5.69 o 
  12   7   0        2.38        1.08      0.90 o 
  13   7   0       24.44       20.54      2.14 o 
   0   8   0     5355.34     6021.48     80.82 o 
   1   8   0     3448.74     3654.69     41.34 o 
   2   8   0      470.32      518.10      5.42 o 
   3   8   0      595.58      566.44      6.58 o 
   4   8   0       39.85       48.83      1.80 o 
   5   8   0      125.32      123.38      2.08 o 
   6   8   0       79.86       83.17      2.90 o 
   7   8   0      408.59      400.96      7.15 o 
   8   8   0       46.88       47.45      1.77 o 
   9   8   0      275.24      254.54      5.29 o 
  10   8   0       11.14        8.49      1.12 o 
  11   8   0      532.53      515.77      8.23 o 
  12   8   0        0.30        0.54      0.95 o 
   2   9   0      783.62      884.68     10.13 o 
   3   9   0      723.72      705.49      8.09 o 
   4   9   0        9.36       11.20      0.66 o 
   5   9   0     1521.57     1491.53     16.33 o 
   6   9   0        1.06        2.24      1.15 o 
   7   9   0      576.56      550.27      7.97 o 
   8   9   0      268.20      261.38      5.43 o 
   9   9   0       53.55       46.60      1.87 o 
  10   9   0       73.37       74.35      3.56 o 
  11   9   0        1.38        3.48      1.03 o 
  12   9   0       13.52       12.91      1.59 o 
   0  10   0      269.68      254.07      4.27 o 
   1  10   0      294.63      279.77      3.26 o 
   2  10   0      337.62      357.38      4.02 o 
   3  10   0      595.72      571.24      6.77 o 
   4  10   0        3.34        2.78      0.58 o 
   5  10   0       55.61       66.15      1.46 o 
   6  10   0       41.30       41.95      1.53 o 
   7  10   0        2.84        1.79      0.70 o 
   8  10   0      362.24      342.83      5.71 o 
   9  10   0       42.14       43.48      2.11 o 
  10  10   0        9.33        8.36      1.39 o 
  11  10   0      154.76      154.22      3.81 o 
  12  10   0      134.22      140.91      4.16 o 
   1  11   0        7.89       11.00      0.51 o 
   2  11   0      113.43      135.64      2.03 o 
   3  11   0      413.74      412.61      6.38 o 
   4  11   0       74.58       74.03      1.57 o 
   5  11   0      116.02      101.18      1.94 o 
   6  11   0      442.62      426.49      6.48 o 
   7  11   0      583.50      540.44      7.98 o 
   8  11   0       93.02       84.72      2.46 o 
   9  11   0      521.62      501.14     13.33 o 
  10  11   0       74.15       72.77      2.47 o 
  11  11   0       63.19       60.43      2.59 o 
  12  11   0       10.08        9.48      1.38 o 
   0  12   0     1823.07     2003.87     45.83 o 
   1  12   0      773.89      873.09      8.99 o 
   2  12   0      457.18      450.83      5.03 o 
   3  12   0      109.60      110.23      2.22 o 
   4  12   0       48.96       48.37      1.41 o 
   5  12   0      157.73      150.34      2.87 o 
   6  12   0       97.38       95.93      2.90 o 
   7  12   0      202.07      196.87      3.90 o 
   8  12   0        3.44        4.19      0.88 o 
   9  12   0        2.24        1.86      0.91 o 
  10  12   0       50.57       42.62      1.98 o 
  11  12   0      125.86      132.58      5.32 o 
   1  13   0        8.50        9.80      0.78 o 
   2  13   0      154.58      154.90      2.29 o 
   3  13   0      205.43      207.07      3.34 o 
   4  13   0      304.46      308.99      4.31 o 
   5  13   0        1.15        1.91      0.64 o 
   6  13   0      303.34      303.73      5.18 o 
   7  13   0      272.50      246.16      4.58 o 
   8  13   0      284.20      260.16      4.90 o 
   9  13   0       12.02       12.24      1.25 o 
  10  13   0       54.67       61.97      2.40 o 
  11  13   0        8.13       10.17      1.35 o 
   0  14   0      332.95      359.27      9.08 o 
   1  14   0       54.13       51.94      1.20 o 
   2  14   0      284.15      297.36      3.67 o 
   3  14   0      161.51      147.20      3.14 o 
   4  14   0      324.82      305.53      4.34 o 
   5  14   0       45.71       43.09      2.14 o 
   6  14   0        0.18        0.79      0.71 o 
   7  14   0      106.89       98.25      2.69 o 
   8  14   0       39.19       38.28      1.83 o 
   9  14   0        0.82       -0.15      0.79 o 
  10  14   0      339.04      324.79      6.09 o 
  11  14   0       23.26       18.09      1.64 o 
   1  15   0       18.59       15.73      0.73 o 
   2  15   0      166.49      172.37      2.90 o 
   3  15   0      101.07       81.06      1.85 o 
   4  15   0     1202.70     1115.97     12.87 o 
   5  15   0       46.96       43.89      2.08 o 
   6  15   0      186.47      194.95      3.97 o 
   7  15   0       35.13       30.34      1.64 o 
   8  15   0      452.94      417.35      6.99 o 
   9  15   0        3.87        3.79      1.15 o 
  10  15   0       43.02       46.17      2.60 o 
   0  16   0     1250.45     1224.14     18.27 o 
   1  16   0       17.38       14.94      0.75 o 
   2  16   0       21.34       30.26      1.19 o 
   3  16   0      151.67      152.50      2.77 o 
   4  16   0      501.57      500.42      7.57 o 
   5  16   0        0.08        0.22      0.66 o 
   6  16   0       36.94       30.97      1.71 o 
   7  16   0       85.72       81.64      2.57 o 
   8  16   0        1.45        1.34      1.25 o 
   9  16   0        0.14        0.59      0.91 o 
  10  16   0      100.72      112.82      3.36 o 
   1  17   0      365.56      341.14      4.83 o 
   3  17   0       20.04       18.09      1.04 o 
   4  17   0      221.47      214.46      4.19 o 
   5  17   0      104.84      101.41      2.75 o 
   6  17   0       46.86       41.76      1.89 o 
   7  17   0       76.40       68.82      2.85 o 
   8  17   0      338.02      326.05      6.03 o 
   9  17   0       72.59       77.46      2.73 o 
   0  18   0     1215.94     1232.48     18.12 o 
   1  18   0        4.36        5.76      0.76 o 
   2  18   0      151.47      148.05      2.82 o 
   3  18   0      251.07      237.90      4.03 o 
   4  18   0      389.54      391.41      6.47 o 
   5  18   0       53.05       51.29      2.51 o 
   6  18   0      130.54      127.52      3.27 o 
   7  18   0        9.32        7.08      1.20 o 
   8  18   0      110.90      112.99      3.30 o 
   9  18   0       48.83       57.57      2.49 o 
   1  19   0       33.26       33.54      1.38 o 
   2  19   0       54.78       56.28      1.75 o 
   3  19   0      107.63      103.45      2.79 o 
   4  19   0       57.74       54.45      2.10 o 
   5  19   0      378.07      366.08      6.36 o 
   6  19   0      273.79      254.70      6.18 o 
   7  19   0      215.15      210.63      4.72 o 
   8  19   0      369.25      355.57      6.61 o 
   0  20   0       30.08       35.25      2.39 o 
   1  20   0      297.91      317.74      5.53 o 
   2  20   0       61.89       64.76      1.92 o 
   3  20   0      120.51      141.43      3.86 o 
   4  20   0        0.09        0.47      0.88 o 
   5  20   0        0.14        1.37      0.95 o 
   6  20   0        7.07        6.93      1.23 o 
   7  20   0      325.39      311.23      6.00 o 
   2  21   0        0.32        0.90      0.80 o 
   3  21   0        1.07        3.98      0.98 o 
   4  21   0      105.86       99.60      2.97 o 
   5  21   0      279.41      270.71      5.37 o 
   6  21   0        1.20        0.30      0.95 o 
   7  21   0        0.55        0.30      1.04 o 
   0  22   0       10.94       10.87      2.15 o 
   1  22   0      185.99      178.27      3.95 o 
   2  22   0       68.15       71.90      3.42 o 
   3  22   0       51.71       52.74      2.36 o 
   4  22   0       52.72       62.52      2.42 o 
   5  22   0        9.26       13.65      1.46 o 
   6  22   0       29.59       27.15      2.56 o 
   1  23   0      248.38      261.28      5.15 o 
   2  23   0        1.28        1.50      1.09 o 
   3  23   0        1.89        3.24      1.30 o 
   4  23   0      152.47      158.28      3.98 o 
   0  24   0       23.42       26.18      3.44 o 
   1  24   0      182.21      222.97      6.78 o 
   2  24   0      221.87      252.35      9.72 o 
   3  24   0      216.28      219.76     10.45 o 
   4   0   1     1652.10     1604.98     27.21 o 
   6   0   1     2864.53     2883.81     48.95 o 
   8   0   1      630.82      632.67      9.99 o 
  10   0   1      474.09      475.81      8.12 o 
  12   0   1       19.52       22.41      2.21 o 
   0   1   1     3020.56     2796.84    111.85 o 
   1   1   1     1864.98     1994.56     20.81 o 
   3   1   1     2591.88     2593.26     30.98 o 
   4   1   1     1123.90     1101.35     13.38 o 
   5   1   1      135.14      139.24      2.48 o 
   6   1   1       47.29       42.87      2.18 o 
   7   1   1       43.69       42.67      1.21 o 
   8   1   1      107.46      104.69      2.25 o 
   9   1   1      153.08      163.06      2.58 o 
  10   1   1      125.73      130.27      2.31 o 
  11   1   1       18.03       18.95      1.13 o 
  12   1   1      401.17      391.04      8.15 o 
  13   1   1        4.40        3.24      2.15 o 
   1   2   1      482.81      477.45      6.73 o 
   2   2   1      435.13      446.41      5.61 o 
   3   2   1      216.24      205.54      3.00 o 
   5   2   1      822.71      899.72     11.53 o 
   6   2   1      942.35      936.34     10.75 o 
   7   2   1       78.44       97.55      2.16 o 
   8   2   1      243.18      234.37      3.15 o 
   9   2   1      272.43      268.58      3.61 o 
  10   2   1      385.49      383.33      4.90 o 
  11   2   1       26.28       29.30      1.34 o 
  12   2   1       12.82       12.53      1.64 o 
  13   2   1        0.91       -0.29      1.10 o 
   0   3   1     3253.65     3265.10     54.23 o 
   1   3   1      294.04      321.23      5.64 o 
   2   3   1     5980.50     5849.84    127.42 o 
   3   3   1       65.69       67.33      1.39 o 
   4   3   1       76.28       81.00      1.94 o 
   5   3   1      345.64      350.57      4.48 o 
   6   3   1      280.05      297.77      4.04 o 
   7   3   1        3.00        3.24      0.52 o 
   8   3   1       37.16       39.43      1.27 o 
   9   3   1       74.97       73.76      1.60 o 
  10   3   1      322.87      324.53      4.79 o 
  11   3   1       30.94       28.34      1.75 o 
  12   3   1       68.42       67.09      2.50 o 
  13   3   1       35.98       32.65      2.59 o 
   1   4   1      771.49      776.72     11.58 o 
   2   4   1      861.72      927.21     11.46 o 
   3   4   1      782.88      787.47     15.87 o 
   4   4   1     1292.46     1340.01     14.66 o 
   5   4   1     1339.58     1345.02     14.72 o 
   6   4   1     1657.36     1621.05     17.92 o 
   7   4   1      427.38      422.86      5.44 o 
   8   4   1      277.77      273.15      4.09 o 
   9   4   1      294.50      297.92      3.93 o 
  10   4   1      297.94      295.66      5.28 o 
  11   4   1       93.01       95.83      2.74 o 
  12   4   1      160.91      161.89      4.66 o 
  13   4   1       20.09       21.75      2.42 o 
   0   5   1     1329.88     1369.64     29.67 o 
   1   5   1     3669.31     3659.37     35.89 o 
   2   5   1      400.73      396.55      4.03 o 
   3   5   1      867.54      843.23      9.50 o 
   4   5   1      301.73      332.98      4.67 o 
   5   5   1     1041.01     1059.98     11.76 o 
   6   5   1       26.44       30.96      0.99 o 
   7   5   1       97.96       95.59      1.90 o 
   8   5   1        8.86        9.58      0.71 o 
   9   5   1      120.57      118.34      2.88 o 
  10   5   1      238.07      236.57      4.55 o 
  11   5   1      550.90      543.62      8.48 o 
  12   5   1       12.83       12.22      1.31 o 
  13   5   1      198.89      211.44      5.77 o 
   1   6   1       34.37       39.35      0.93 o 
   2   6   1       99.47      108.99      2.08 o 
   3   6   1      870.13      881.83      8.89 o 
   4   6   1      206.48      228.61      4.35 o 
   5   6   1      534.68      490.50      5.92 o 
   6   6   1      228.52      227.04      3.26 o 
   7   6   1      967.68      928.39     10.79 o 
   8   6   1       36.91       35.04      1.19 o 
   9   6   1       82.78       79.48      2.32 o 
  10   6   1      146.50      155.89      3.53 o 
  11   6   1       66.97       62.84      2.32 o 
  12   6   1       19.40       22.30      1.62 o 
  13   6   1        8.36        5.74      1.56 o 
   0   7   1      515.90      505.44      9.29 o 
   1   7   1     1137.25     1163.48     11.27 o 
   2   7   1      303.46      312.53      4.55 o 
   3   7   1      987.08     1011.87     11.34 o 
   4   7   1     1093.78     1141.13     14.53 o 
   5   7   1      246.75      259.18      3.67 o 
   6   7   1       28.59       33.21      1.27 o 
   7   7   1       17.36       21.10      1.06 o 
   8   7   1       38.01       39.37      1.88 o 
   9   7   1        9.37        9.49      1.45 o 
  10   7   1       86.73       93.57      2.69 o 
  11   7   1      363.47      361.36      6.29 o 
  12   7   1       83.27       81.36      2.75 o 
   1   8   1      148.99      162.45      2.09 o 
   2   8   1      784.69      890.30     13.06 o 
   3   8   1     1635.33     1687.38     16.58 o 
   4   8   1       24.04       21.61      0.83 o 
   5   8   1      278.33      254.54      4.19 o 
   6   8   1       27.59       29.32      3.17 o 
   7   8   1     1363.87     1316.46     16.89 o 
   8   8   1       27.07       25.84      1.39 o 
   9   8   1      591.04      562.60      8.56 o 
  10   8   1       20.09       19.06      1.44 o 
  11   8   1      109.31      111.39      3.12 o 
  12   8   1       58.20       56.03      2.82 o 
   0   9   1     1113.77     1246.86     17.33 o 
   1   9   1     1275.50     1291.11     19.94 o 
   2   9   1      387.60      402.50      5.34 o 
   3   9   1     1036.74     1047.53     10.52 o 
   4   9   1       17.06       15.84      0.76 o 
   5   9   1      105.44       94.45      1.86 o 
   6   9   1       56.80       59.44      1.49 o 
   7   9   1      209.85      203.54      3.91 o 
   8   9   1       83.78       79.06      2.31 o 
   9   9   1      238.43      235.27      4.57 o 
  10   9   1      116.96      105.44      3.06 o 
  11   9   1      161.03      151.41      3.82 o 
  12   9   1        0.60        0.11      0.94 o 
   1  10   1      127.29      143.82      2.08 o 
   2  10   1      106.44      108.33      1.66 o 
   3  10   1      674.95      652.85      6.89 o 
   4  10   1      358.94      358.68      4.11 o 
   5  10   1      467.50      456.63      5.86 o 
   6  10   1      275.95      260.05      4.56 o 
   7  10   1      330.36      327.88      5.46 o 
   8  10   1       51.89       46.83      1.85 o 
   9  10   1      364.21      351.62      6.05 o 
  10  10   1       30.90       30.45      1.99 o 
  11  10   1       91.71       95.57      2.97 o 
  12  10   1       49.91       44.93      2.22 o 
   0  11   1      231.09      227.35      5.63 o 
   1  11   1      774.02      774.40     10.50 o 
   2  11   1       45.38       39.40      0.97 o 
   3  11   1      201.52      208.98      2.72 o 
   4  11   1      424.48      437.22      4.94 o 
   5  11   1      479.87      452.32      6.72 o 
   6  11   1      144.42      132.03      2.95 o 
   7  11   1      176.98      169.31      4.43 o 
   8  11   1        6.89        8.45      1.09 o 
   9  11   1       66.63       63.17      2.26 o 
  10  11   1       95.97       93.48      3.82 o 
  11  11   1      104.75      107.00      3.19 o 
  12  11   1       72.19       77.07      2.86 o 
   1  12   1      407.07      451.32      6.07 o 
   2  12   1      430.42      467.90      5.19 o 
   3  12   1      241.23      241.53      3.93 o 
   4  12   1      113.86      100.26      1.90 o 
   5  12   1      854.78      827.97     11.20 o 
   6  12   1      477.16      439.66      6.77 o 
   7  12   1       81.34       79.49      2.36 o 
   8  12   1      207.36      203.28      4.26 o 
   9  12   1       89.75       82.86      2.60 o 
  10  12   1      273.14      264.71      5.29 o 
  11  12   1       61.71       60.59      2.47 o 
   0  13   1      301.53      322.96     12.32 o 
   1  13   1      369.24      381.23      7.61 o 
   2  13   1      943.56      968.61     14.13 o 
   3  13   1      282.21      276.27      3.77 o 
   4  13   1      153.70      157.94      2.89 o 
   5  13   1      145.50      140.14      5.83 o 
   6  13   1       19.33       16.11      1.20 o 
   7  13   1        3.56        2.98      0.83 o 
   8  13   1       36.89       37.70      1.82 o 
   9  13   1      129.79      122.89      3.27 o 
  10  13   1       66.25       63.31      2.48 o 
  11  13   1      158.86      159.00      4.05 o 
   1  14   1       38.83       38.62      1.19 o 
   2  14   1      159.33      172.32      2.85 o 
   3  14   1      136.20      142.26      2.69 o 
   4  14   1      295.13      300.01      5.14 o 
   5  14   1      274.47      244.93      4.87 o 
   6  14   1      548.12      513.51      7.83 o 
   7  14   1       73.96       66.86      2.27 o 
   8  14   1      334.37      320.27      5.79 o 
   9  14   1       25.31       26.24      1.70 o 
  10  14   1       55.56       53.26      2.33 o 
  11  14   1        5.42        3.66      1.17 o 
   0  15   1      338.66      342.56     13.06 o 
   1  15   1       15.52       18.44      0.81 o 
   2  15   1     1631.96     1666.07     29.19 o 
   3  15   1      102.97       94.37      2.18 o 
   4  15   1        2.66        2.46      0.78 o 
   5  15   1        0.34        1.38      0.78 o 
   6  15   1       31.15       31.43      1.61 o 
   7  15   1       44.11       40.35      1.88 o 
   8  15   1       40.69       45.62      2.03 o 
   9  15   1        7.61        7.33      1.16 o 
  10  15   1       97.66       90.98      2.99 o 
   1  16   1      118.47      125.44      3.04 o 
   2  16   1       71.38       67.79      1.73 o 
   3  16   1        3.43        2.40      0.64 o 
   4  16   1      202.54      202.79      3.94 o 
   5  16   1      207.51      196.72      4.03 o 
   6  16   1      543.42      518.77      8.08 o 
   7  16   1        0.75       -0.09      0.79 o 
   8  16   1      193.12      188.50      4.40 o 
   9  16   1        4.11        2.34      1.39 o 
  10  16   1      193.25      185.60      4.47 o 
   0  17   1      142.65      158.37      5.38 o 
   1  17   1       79.91       82.80      1.72 o 
   2  17   1      524.09      531.06      6.84 o 
   3  17   1      172.72      165.92      4.01 o 
   4  17   1       23.12       21.06      1.36 o 
   5  17   1       96.80       95.25      2.72 o 
   6  17   1       66.70       61.17      2.25 o 
   7  17   1       28.54       28.24      1.74 o 
   8  17   1       25.88       25.09      1.71 o 
   9  17   1       13.00       13.08      1.49 o 
   1  18   1       55.35       55.61      1.62 o 
   2  18   1      255.09      252.92      3.92 o 
   3  18   1       13.07       13.33      1.31 o 
   4  18   1      300.72      286.82      5.28 o 
   5  18   1      110.49      101.68      2.91 o 
   6  18   1      500.92      472.16      7.77 o 
   7  18   1       13.19       12.86      1.40 o 
   8  18   1       14.65       14.83      1.48 o 
   9  18   1       82.68       81.32      2.91 o 
   0  19   1      254.63      258.67      6.47 o 
   1  19   1      289.79      308.63      4.77 o 
   2  19   1      173.34      184.02      3.25 o 
   3  19   1      127.03      132.21      3.60 o 
   4  19   1      170.08      167.74      3.77 o 
   5  19   1      123.55      127.24      3.33 o 
   6  19   1       50.67       50.50      2.87 o 
   7  19   1      174.97      169.32      4.09 o 
   8  19   1       23.72       22.59      1.80 o 
   1  20   1       19.22       21.15      1.16 o 
   2  20   1       14.36       16.61      1.30 o 
   3  20   1      232.88      235.17      6.66 o 
   4  20   1       12.26       14.24      1.34 o 
   5  20   1       12.02       12.28      1.30 o 
   6  20   1       62.12       62.20      2.44 o 
   7  20   1      242.40      252.14      5.27 o 
   0  21   1       36.95       36.13      5.30 o 
   1  21   1       29.47       36.28      1.69 o 
   2  21   1       62.03       66.67      3.49 o 
   3  21   1      191.74      198.76      4.27 o 
   4  21   1       56.28       59.62      2.32 o 
   5  21   1       43.96       44.30      2.12 o 
   6  21   1        1.87        1.65      1.02 o 
   1  22   1       21.64       24.08      1.84 o 
   2  22   1       21.99       20.84      1.81 o 
   3  22   1      235.69      239.50      7.40 o 
   4  22   1       18.65       15.19      1.47 o 
   5  22   1       12.14        9.64      1.29 o 
   0  23   1       15.21       15.41      1.94 o 
   1  23   1      329.73      358.23      7.41 o 
   2  23   1       54.10       57.96      2.70 o 
   3  23   1       96.13      105.57      3.78 o 
   4  23   1       16.63       18.19      1.61 o 
   1  24   1       83.14       89.90      3.47 o 
   2  24   1        9.23       13.04      1.71 o 
   0   0   2     2584.88     2753.22     45.73 o 
   2   0   2     2873.85     2811.75     47.01 o 
   4   0   2      218.55      225.52      5.07 o 
   6   0   2      115.34      124.18      5.83 o 
   8   0   2       61.52       66.16      2.82 o 
  10   0   2      532.65      525.21      9.09 o 
  12   0   2      159.28      183.17      5.84 o 
   1   1   2      216.46      228.70      3.25 o 
   2   1   2      244.70      228.20      3.35 o 
   3   1   2       23.60       26.71      0.95 o 
   4   1   2     1515.23     1569.51     19.66 o 
   5   1   2      601.98      646.16      8.63 o 
   6   1   2     1297.41     1253.82     15.78 o 
   7   1   2       94.52       92.07      2.26 o 
   8   1   2      429.36      426.53      6.61 o 
   9   1   2       49.82       51.14      1.63 o 
  10   1   2      220.50      222.18      3.39 o 
  11   1   2        1.74        2.13      0.66 o 
  12   1   2       72.70       77.02      3.23 o 
  13   1   2       55.50       48.85      4.02 o 
   0   2   2     2986.67     3138.00     73.45 o 
   1   2   2     1498.28     1556.07     18.61 o 
   2   2   2      882.18      855.89     10.45 o 
   3   2   2       69.84       77.18      1.64 o 
   4   2   2      307.19      302.19      4.62 o 
   5   2   2        9.72        8.96      0.76 o 
   6   2   2      176.36      187.52      3.38 o 
   7   2   2      132.22      138.45      2.85 o 
   8   2   2       64.83       63.25      1.94 o 
   9   2   2       33.82       34.72      1.38 o 
  10   2   2      185.37      186.01      3.35 o 
  11   2   2       37.44       39.89      1.89 o 
  12   2   2      216.07      223.74      6.28 o 
  13   2   2      126.57      134.43      4.46 o 
   1   3   2      638.66      719.16      8.87 o 
   2   3   2      400.19      404.16      5.45 o 
   3   3   2        2.50        4.16      0.49 o 
   4   3   2      829.67      841.16     10.66 o 
   5   3   2      311.80      311.00      4.62 o 
   6   3   2      391.99      404.39      5.90 o 
   7   3   2      283.94      284.45      4.72 o 
   8   3   2      534.00      513.95      6.66 o 
   9   3   2      273.30      273.35      4.25 o 
  10   3   2      229.46      244.34      4.04 o 
  11   3   2       93.23       90.23      2.77 o 
  12   3   2        2.99        4.39      1.11 o 
  13   3   2        4.22        3.42      1.52 o 
   0   4   2      353.86      377.49      9.65 o 
   1   4   2      460.03      501.73      7.28 o 
   2   4   2     1340.54     1350.81     14.63 o 
   3   4   2     2379.38     2531.84     29.80 o 
   4   4   2     1289.33     1303.07     16.19 o 
   5   4   2        3.91        6.45      0.68 o 
   6   4   2      322.12      340.63      5.17 o 
   7   4   2        3.23        3.31      0.68 o 
   8   4   2      378.40      369.00      5.19 o 
   9   4   2      114.79      116.74      2.46 o 
  10   4   2       22.79       22.19      1.50 o 
  11   4   2       55.74       56.22      2.23 o 
  12   4   2      163.61      166.76      4.01 o 
   1   5   2     1990.37     2127.98     24.91 o 
   2   5   2      956.63     1043.20     11.57 o 
   3   5   2     1154.77     1238.11     15.42 o 
   4   5   2       17.13       16.98      0.87 o 
   5   5   2     1313.04     1291.60     16.26 o 
   6   5   2       83.88       79.47      1.98 o 
   7   5   2      654.20      652.68      7.99 o 
   8   5   2      461.99      463.98      6.88 o 
   9   5   2      111.12      106.54      2.79 o 
  10   5   2      106.00      103.57      3.54 o 
  11   5   2      223.61      226.80      4.71 o 
  12   5   2       21.40       23.49      1.70 o 
   1   6   2     1131.25     1135.60     13.94 o 
   2   6   2      492.20      497.48      6.03 o 
   3   6   2      906.80      885.06     10.08 o 
   4   6   2       22.71       19.83      0.98 o 
   5   6   2      155.67      159.21      4.07 o 
   6   6   2      103.15      103.14      3.35 o 
   7   6   2      284.88      289.76      4.21 o 
   8   6   2       65.21       69.93      2.26 o 
   9   6   2      477.47      475.70      7.57 o 
  10   6   2       96.84       94.30      2.78 o 
  11   6   2      151.09      157.08      3.79 o 
  12   6   2       50.52       49.81      2.27 o 
   1   7   2      435.96      424.32      5.70 o 
   2   7   2       49.84       53.21      2.52 o 
   3   7   2      169.37      173.43      2.24 o 
   4   7   2      128.87      142.50      2.32 o 
   5   7   2     1003.88      997.36     11.46 o 
   6   7   2      621.53      641.73      7.76 o 
   7   7   2      306.87      301.74      5.07 o 
   8   7   2       18.49       17.52      1.28 o 
   9   7   2      388.75      369.59      6.35 o 
  10   7   2      158.57      148.01      4.59 o 
  11   7   2      264.56      263.41      5.24 o 
  12   7   2       29.46       29.67      1.91 o 
   0   8   2       27.98       28.12      1.36 o 
   1   8   2     1253.02     1259.41     12.47 o 
   2   8   2       77.33       86.02      1.78 o 
   3   8   2      635.60      628.85      6.12 o 
   4   8   2      191.17      200.94      2.77 o 
   5   8   2      138.10      141.73      2.36 o 
   6   8   2       35.72       37.71      1.71 o 
   7   8   2      104.00       98.34      2.58 o 
   8   8   2        1.00        1.22      0.79 o 
   9   8   2      460.69      437.09      7.16 o 
  10   8   2       61.79       60.44      2.88 o 
  11   8   2       15.59       18.79      1.60 o 
  12   8   2        9.18        7.03      1.26 o 
   1   9   2      140.07      152.24      2.15 o 
   2   9   2       13.39       17.34      1.08 o 
   3   9   2      139.46      139.92      1.84 o 
   4   9   2       53.07       54.25      0.95 o 
   5   9   2     1551.42     1496.37     16.27 o 
   6   9   2       65.25       62.79      1.71 o 
   7   9   2      458.45      441.15      6.95 o 
   8   9   2      104.48      102.79      3.06 o 
   9   9   2      356.47      343.57      6.08 o 
  10   9   2       13.06       12.26      1.33 o 
  11   9   2       95.95       94.58      3.03 o 
  12   9   2       53.00       52.50      2.44 o 
   0  10   2      345.46      358.89      5.91 o 
   1  10   2     1328.77     1294.46     13.06 o 
   2  10   2      657.19      684.52      7.28 o 
   3  10   2      413.81      398.46      4.58 o 
   4  10   2      165.02      159.14      2.02 o 
   5  10   2       60.21       55.08      1.56 o 
   6  10   2      176.70      164.87      2.97 o 
   7  10   2      238.48      221.65      4.31 o 
   8  10   2       40.36       42.09      2.04 o 
   9  10   2      235.24      222.75      4.59 o 
  10  10   2       86.66       84.27      3.30 o 
  11  10   2      137.97      143.18      3.81 o 
   1  11   2      701.94      710.42      7.51 o 
   2  11   2      117.86      105.40      1.75 o 
   3  11   2       22.53       24.20      0.88 o 
   4  11   2      238.57      233.40      3.65 o 
   5  11   2      577.77      552.70      7.00 o 
   6  11   2      118.63      111.39      2.78 o 
   7  11   2      442.61      413.57      6.72 o 
   8  11   2      281.32      282.64      5.22 o 
   9  11   2       81.70       82.36      2.67 o 
  10  11   2       19.05       18.03      1.56 o 
  11  11   2       91.41       93.71      3.07 o 
   0  12   2     1530.33     1488.48     20.84 o 
   1  12   2       49.09       52.14      1.21 o 
   2  12   2       35.18       40.44      1.07 o 
   3  12   2     1451.95     1408.78     13.06 o 
   4  12   2      336.92      311.91      4.47 o 
   5  12   2       62.98       56.91      1.96 o 
   6  12   2       81.84       80.36      2.37 o 
   7  12   2        2.55        2.73      0.86 o 
   8  12   2       10.75        8.48      1.89 o 
   9  12   2       73.18       74.08      2.56 o 
  10  12   2       31.58       32.43      1.91 o 
  11  12   2       21.75       20.64      1.74 o 
   1  13   2      894.19      902.39      9.92 o 
   2  13   2       26.39       28.81      0.95 o 
   3  13   2      884.49      893.78     10.61 o 
   4  13   2      913.51      881.64     10.70 o 
   5  13   2       66.62       63.43      2.05 o 
   6  13   2      264.11      263.63      4.86 o 
   7  13   2      190.57      178.66      3.93 o 
   8  13   2      235.91      221.63      4.62 o 
   9  13   2      112.08      107.55      4.56 o 
  10  13   2       99.40       93.41      3.01 o 
  11  13   2        8.28        6.58      1.34 o 
   0  14   2     2695.57     2628.61     36.51 o 
   1  14   2       50.29       51.72      1.31 o 
   2  14   2      114.53      118.18      2.03 o 
   3  14   2       68.70       65.58      1.48 o 
   4  14   2      200.53      189.64      3.93 o 
   5  14   2        4.36        2.04      0.81 o 
   6  14   2      102.09       87.14      2.58 o 
   7  14   2       10.71       10.50      1.17 o 
   8  14   2      126.37      113.95      3.16 o 
   9  14   2       57.77       64.56      2.46 o 
  10  14   2      157.43      153.98      4.04 o 
   1  15   2       80.81       83.27      2.09 o 
   2  15   2      150.48      151.32      2.38 o 
   3  15   2       61.07       63.21      2.62 o 
   4  15   2      450.40      422.08      6.73 o 
   5  15   2      205.29      188.67      4.90 o 
   6  15   2      128.20      123.31      3.17 o 
   7  15   2       31.99       30.02      1.74 o 
   8  15   2      382.23      375.31     10.59 o 
   9  15   2        9.11       10.98      1.47 o 
  10  15   2      148.77      148.65      3.94 o 
   0  16   2      142.68      148.65      3.41 o 
   1  16   2      130.75      133.87      2.28 o 
   2  16   2      459.03      458.26      6.69 o 
   3  16   2       84.67       73.84      2.59 o 
   4  16   2      434.89      431.16      6.90 o 
   5  16   2       24.88       20.61      1.41 o 
   6  16   2       10.07        8.51      1.16 o 
   7  16   2       59.79       55.39      2.71 o 
   8  16   2       44.57       40.86      2.80 o 
   9  16   2       40.10       39.77      2.18 o 
   1  17   2        4.28        4.92      0.65 o 
   2  17   2      161.62      164.39      2.99 o 
   3  17   2       44.01       46.80      1.91 o 
   4  17   2      183.88      176.34      3.82 o 
   5  17   2       51.53       48.49      2.48 o 
   6  17   2      239.49      229.72      4.74 o 
   7  17   2       18.14       16.56      1.49 o 
   8  17   2      319.72      305.06      5.95 o 
   9  17   2       43.54       42.32      2.25 o 
   0  18   2      545.58      569.84     12.87 o 
   1  18   2       53.76       53.10      1.62 o 
   2  18   2      274.46      270.20      4.85 o 
   3  18   2       81.87       79.76      2.48 o 
   4  18   2       54.63       53.36      2.11 o 
   5  18   2       81.83       83.63      2.65 o 
   6  18   2        2.58        3.26      1.06 o 
   7  18   2       70.16       71.14      2.59 o 
   8  18   2        0.39        1.51      1.05 o 
   1  19   2        6.19        5.38      0.78 o 
   2  19   2        7.87        9.24      1.10 o 
   3  19   2      117.94      128.89      3.25 o 
   4  19   2      162.28      159.83      3.73 o 
   5  19   2      102.81       96.86      2.94 o 
   6  19   2      157.38      153.31      3.84 o 
   7  19   2       54.62       52.97      2.37 o 
   0  20   2      154.14      156.80      4.68 o 
   1  20   2      293.19      315.77      5.42 o 
   2  20   2       32.37       31.00      1.63 o 
   3  20   2       37.01       38.88      1.84 o 
   4  20   2       95.99      101.14      2.94 o 
   5  20   2       42.44       45.36      2.13 o 
   6  20   2       16.17       13.59      1.48 o 
   7  20   2       14.97       17.56      1.67 o 
   1  21   2       10.78       14.07      1.48 o 
   2  21   2       20.06       17.92      1.43 o 
   3  21   2       62.56       63.97      2.38 o 
   4  21   2       26.11       24.95      1.69 o 
   5  21   2      300.88      310.47      5.94 o 
   6  21   2       18.45       19.35      1.67 o 
   0  22   2      106.65      122.07      6.88 o 
   1  22   2      250.00      262.68      5.83 o 
   2  22   2       32.20       29.84      2.63 o 
   3  22   2       46.50       53.50      2.29 o 
   4  22   2        4.14        2.88      1.13 o 
   5  22   2        2.27        2.55      1.09 o 
   1  23   2       61.89       80.46      3.08 o 
   2  23   2        9.15        8.68      1.76 o 
   3  23   2      119.53      122.21      4.04 o 
   2   0   3      447.05      441.54      8.48 o 
   4   0   3      699.50      650.93     13.32 o 
   6   0   3      115.19      105.13      3.51 o 
   8   0   3     1227.92     1245.58     24.60 o 
  10   0   3      249.18      247.58      6.81 o 
  12   0   3        6.33        8.87      1.81 o 
   0   1   3     1513.14     1483.73     18.12 o 
   2   1   3     1302.45     1287.67     15.71 o 
   3   1   3       53.65       62.10      1.58 o 
   4   1   3      818.57      834.53     10.96 o 
   5   1   3      108.98      119.85      2.60 o 
   6   1   3       43.57       46.46      1.72 o 
   7   1   3       52.56       53.30      1.87 o 
   8   1   3       73.12       65.71      2.59 o 
   9   1   3       17.45       16.20      1.30 o 
  10   1   3      164.96      182.50      3.93 o 
  11   1   3       31.96       32.33      2.24 o 
  12   1   3      185.83      180.51      4.35 o 
   1   2   3      460.04      492.02      5.91 o 
   2   2   3      290.34      318.79      4.63 o 
   3   2   3      649.50      667.52      8.85 o 
   4   2   3      729.70      734.03      9.72 o 
   5   2   3      136.76      134.26      2.80 o 
   6   2   3      816.47      806.18     10.75 o 
   7   2   3      151.52      150.32      3.21 o 
   8   2   3      610.75      605.94      8.98 o 
   9   2   3        0.51       -0.19      0.73 o 
  10   2   3      187.50      190.17      3.64 o 
  11   2   3      113.51      122.23      3.37 o 
  12   2   3       75.10       79.19      2.84 o 
   0   3   3     1232.31     1166.00     29.61 o 
   1   3   3      537.02      566.11      7.39 o 
   2   3   3      330.46      336.22      4.30 o 
   3   3   3      193.72      181.94      3.11 o 
   4   3   3      174.51      182.43      3.34 o 
   5   3   3      411.36      404.50      6.05 o 
   6   3   3      126.97      124.43      2.83 o 
   7   3   3      154.79      160.33      3.31 o 
   8   3   3       15.81       14.18      1.18 o 
   9   3   3       28.60       27.63      1.74 o 
  10   3   3      170.06      165.69      3.85 o 
  11   3   3      138.90      135.08      3.57 o 
  12   3   3      238.05      257.50      5.37 o 
   2   4   3       39.40       38.36      1.10 o 
   3   4   3      668.65      691.18      9.14 o 
   4   4   3      654.20      661.82      8.98 o 
   5   4   3      115.46      109.68      2.49 o 
   6   4   3      786.25      802.29     11.91 o 
   7   4   3      353.07      350.07      5.69 o 
   8   4   3       53.05       54.05      1.94 o 
   9   4   3      126.63      125.84      2.75 o 
  10   4   3       92.81       89.66      2.80 o 
  11   4   3       39.55       44.22      2.14 o 
  12   4   3       27.46       26.18      1.87 o 
   0   5   3     2390.69     2498.62     42.31 o 
   1   5   3     1716.02     1734.39     43.08 o 
   2   5   3      394.98      389.89      6.36 o 
   3   5   3      141.72      132.37      2.35 o 
   4   5   3       56.54       49.67      1.59 o 
   5   5   3       57.37       70.97      2.45 o 
   6   5   3      235.76      232.34      4.14 o 
   7   5   3      170.05      172.59      3.53 o 
   8   5   3       61.46       61.93      2.15 o 
   9   5   3       68.69       68.70      2.40 o 
  10   5   3       78.51       71.54      2.54 o 
  11   5   3      178.43      182.17      4.28 o 
  12   5   3      129.94      143.59      3.88 o 
   1   6   3      119.59      126.38      2.78 o 
   2   6   3      154.66      181.35      2.83 o 
   3   6   3      663.14      697.11      8.36 o 
   4   6   3      264.64      275.75      3.99 o 
   5   6   3      399.33      379.48      5.79 o 
   6   6   3      167.75      171.97      3.32 o 
   7   6   3      911.37      910.59     12.28 o 
   8   6   3      164.91      167.87      3.70 o 
   9   6   3      734.06      721.89     10.73 o 
  10   6   3       36.48       36.32      1.91 o 
  11   6   3       15.61       17.84      1.63 o 
  12   6   3       25.74       27.08      1.91 o 
   0   7   3        8.90       11.98      0.92 o 
   1   7   3      914.87      906.76     13.09 o 
   2   7   3      136.90      139.13      2.39 o 
   3   7   3      435.56      422.76      8.02 o 
   4   7   3       19.54       17.30      0.91 o 
   5   7   3      162.68      164.70      2.88 o 
   6   7   3       40.94       35.72      2.10 o 
   7   7   3      159.20      148.42      3.42 o 
   8   7   3      159.18      154.78      4.87 o 
   9   7   3       42.16       44.08      2.00 o 
  10   7   3       36.66       32.44      1.87 o 
  11   7   3      361.61      385.31      6.99 o 
   1   8   3      192.26      194.92      3.89 o 
   2   8   3        7.19        8.53      0.68 o 
   3   8   3      591.32      598.58      7.38 o 
   4   8   3       81.14       76.36      2.20 o 
   5   8   3      299.79      294.20      4.33 o 
   6   8   3      128.95      128.93      2.34 o 
   7   8   3      489.05      481.33      7.61 o 
   8   8   3      234.78      224.47      4.55 o 
   9   8   3      404.71      385.79      6.65 o 
  10   8   3        7.35        3.57      1.07 o 
  11   8   3        2.44        2.03      1.15 o 
   0   9   3       18.10       16.57      1.34 o 
   1   9   3      585.53      580.23      7.85 o 
   2   9   3      117.78      131.34      2.71 o 
   3   9   3      522.74      530.24      6.90 o 
   4   9   3       94.25       92.83      1.77 o 
   5   9   3      740.31      720.51      8.06 o 
   6   9   3      109.45      102.57      2.37 o 
   7   9   3      144.86      142.76      4.15 o 
   8   9   3       55.79       49.14      2.06 o 
   9   9   3        3.41        3.96      1.05 o 
  10   9   3       16.55       13.80      1.50 o 
  11   9   3      542.82      547.73      9.11 o 
   1  10   3       47.20       43.90      1.22 o 
   2  10   3        1.94        2.44      0.52 o 
   3  10   3      914.07      887.61      8.73 o 
   4  10   3      271.90      284.19      3.85 o 
   5  10   3      302.68      287.81      4.45 o 
   6  10   3      103.86      103.57      2.40 o 
   7  10   3      327.23      313.78      5.61 o 
   8  10   3      111.69      106.71      3.24 o 
   9  10   3      227.08      224.96      4.80 o 
  10  10   3      191.09      189.91      4.45 o 
  11  10   3       45.68       40.18      2.24 o 
   0  11   3      170.16      163.20      3.46 o 
   1  11   3      493.43      494.59      5.70 o 
   2  11   3      934.44      916.62     10.61 o 
   3  11   3      112.55      107.91      1.77 o 
   4  11   3       10.86       10.66      0.92 o 
   5  11   3      289.12      264.91      4.23 o 
   6  11   3       46.00       43.42      1.62 o 
   7  11   3       74.33       74.69      2.43 o 
   8  11   3      163.14      156.43      3.79 o 
   9  11   3       22.30       20.83      1.65 o 
  10  11   3       31.64       31.89      1.98 o 
   1  12   3      785.23      793.70      8.44 o 
   2  12   3      190.55      189.66      3.07 o 
   3  12   3      398.66      386.31      4.34 o 
   4  12   3       74.36       77.59      1.99 o 
   5  12   3       85.51       90.85      2.24 o 
   6  12   3      151.78      145.58      3.38 o 
   7  12   3      260.02      241.69      4.83 o 
   8  12   3      138.01      129.53      3.42 o 
   9  12   3      119.48      123.02      3.46 o 
  10  12   3      108.91      115.12      4.11 o 
   0  13   3      166.10      154.54      3.41 o 
   1  13   3      937.69      920.28      9.81 o 
   2  13   3      698.25      692.43      8.39 o 
   3  13   3        8.02        7.30      0.84 o 
   4  13   3      186.61      182.20      3.33 o 
   5  13   3       23.97       23.72      1.44 o 
   6  13   3       15.71       14.45      1.32 o 
   7  13   3        6.48        5.06      1.11 o 
   8  13   3       10.77       14.23      1.41 o 
   9  13   3       44.72       41.30      2.34 o 
  10  13   3       78.47       82.21      2.96 o 
   1  14   3      173.22      165.60      2.61 o 
   2  14   3      646.19      643.51      8.03 o 
   3  14   3       81.52       79.96      2.08 o 
   4  14   3      124.89      117.07      2.59 o 
   5  14   3       13.60       13.82      1.89 o 
   6  14   3      937.18      907.52     12.92 o 
   7  14   3      111.40      105.07      3.06 o 
   8  14   3      148.19      136.67      3.62 o 
   9  14   3        3.24        1.41      1.01 o 
   0  15   3      370.45      358.79      6.43 o 
   1  15   3      184.16      188.02      2.84 o 
   2  15   3      161.85      166.88      3.49 o 
   3  15   3       14.06       12.00      1.01 o 
   4  15   3      154.62      142.23      3.32 o 
   5  15   3        9.86        8.36      1.68 o 
   6  15   3        1.53        1.33      1.00 o 
   7  15   3       23.10       21.58      1.61 o 
   8  15   3        5.84        5.50      1.20 o 
   9  15   3      103.35       97.32      3.19 o 
   1  16   3      101.37      109.14      2.09 o 
   2  16   3      167.90      165.11      3.42 o 
   3  16   3       41.79       39.10      3.66 o 
   4  16   3      156.29      155.88      3.59 o 
   5  16   3       10.33       10.19      1.30 o 
   6  16   3      424.71      415.19      8.51 o 
   7  16   3       33.22       29.45      1.83 o 
   8  16   3       86.11       90.25      3.30 o 
   0  17   3      676.06      670.20     10.79 o 
   1  17   3      153.22      157.93      2.63 o 
   2  17   3      384.84      396.67      6.29 o 
   3  17   3        5.09        7.51      1.09 o 
   4  17   3       84.51       84.61      2.61 o 
   5  17   3       57.08       53.91      2.23 o 
   6  17   3       37.51       36.18      1.95 o 
   7  17   3       69.04       67.61      2.60 o 
   8  17   3       42.36       40.37      2.21 o 
   1  18   3       69.06       70.05      2.75 o 
   2  18   3       14.31       13.39      1.71 o 
   3  18   3       49.61       53.26      2.77 o 
   4  18   3      195.68      204.73      6.70 o 
   5  18   3      106.55      109.72      3.14 o 
   6  18   3      121.10      123.40      3.42 o 
   7  18   3      140.13      133.94      3.72 o 
   0  19   3       43.43       45.90      2.49 o 
   1  19   3       54.56       53.38      2.30 o 
   2  19   3      230.49      230.10      5.13 o 
   3  19   3       93.69       96.00      2.86 o 
   4  19   3        3.89        2.03      0.98 o 
   5  19   3       39.30       40.12      2.07 o 
   6  19   3       19.90       18.30      1.68 o 
   1  20   3      161.32      169.73      5.03 o 
   2  20   3       60.78       65.12      2.59 o 
   3  20   3      118.73      120.43      3.29 o 
   4  20   3       55.90       52.07      2.28 o 
   5  20   3       34.03       32.70      1.97 o 
   1  21   3       88.58       98.00      4.97 o 
   2  21   3       50.52       52.15      4.82 o 
   3  21   3      214.67      222.56      5.40 o 
   4  21   3       33.88       34.15      1.97 o 
   1  22   3       34.01       33.24      3.15 o 
   2  22   3       34.79       35.85      2.50 o 
   3  22   3       85.19       90.52      3.33 o 
   0   0   4     1319.65     1311.43     22.89 o 
   2   0   4      479.87      451.15      9.40 o 
   4   0   4      140.74      133.79      3.97 o 
   6   0   4      475.04      503.35     15.71 o 
   8   0   4       38.34       38.01      2.60 o 
  10   0   4      201.94      200.21      6.30 o 
   1   1   4      196.46      193.78      3.32 o 
   2   1   4        3.50        5.43      0.61 o 
   3   1   4      254.81      248.17      4.08 o 
   4   1   4     1636.36     1623.82     20.03 o 
   5   1   4       43.13       46.12      1.93 o 
   6   1   4      537.05      552.67      8.27 o 
   7   1   4        4.05        4.41      0.95 o 
   8   1   4      541.21      535.89      8.27 o 
   9   1   4       17.03       18.45      1.45 o 
  10   1   4      111.73      121.05      3.38 o 
  11   1   4       48.19       48.57      2.79 o 
   0   2   4     1612.31     1602.41     26.04 o 
   1   2   4      294.78      297.45      4.43 o 
   2   2   4      831.04      839.00     11.80 o 
   3   2   4      261.71      265.22      4.31 o 
   4   2   4      745.94      737.26     10.00 o 
   5   2   4       10.87       12.10      1.05 o 
   6   2   4       78.96       79.02      2.39 o 
   7   2   4       24.36       23.01      1.43 o 
   8   2   4      104.55      105.90      2.92 o 
   9   2   4        9.03        8.84      1.22 o 
  10   2   4       90.75       97.37      3.64 o 
  11   2   4       54.85       62.97      3.14 o 
   1   3   4      233.65      245.94      5.69 o 
   2   3   4      372.24      376.07      5.05 o 
   3   3   4       31.25       32.42      1.43 o 
   4   3   4        7.20        4.54      0.81 o 
   5   3   4      754.21      752.37     10.33 o 
   6   3   4      187.95      181.07      3.71 o 
   7   3   4      299.23      305.11      5.34 o 
   8   3   4      431.11      444.15      7.17 o 
   9   3   4      138.00      137.16      3.48 o 
  10   3   4      110.56      110.22      4.81 o 
  11   3   4       19.85       22.50      1.83 o 
   0   4   4      721.47      733.72     26.03 o 
   1   4   4      214.13      204.29      3.08 o 
   2   4   4      194.27      202.60      3.25 o 
   3   4   4      139.85      133.79      2.99 o 
   4   4   4      451.03      439.64      6.58 o 
   5   4   4       16.70       19.22      1.23 o 
   6   4   4      192.56      189.40      3.80 o 
   7   4   4        6.63        8.16      1.10 o 
   8   4   4       12.62       10.38      1.22 o 
   9   4   4       72.07       73.60      3.84 o 
  10   4   4       76.22       83.58      3.47 o 
  11   4   4       66.03       67.79      2.75 o 
   1   5   4      102.71      117.52      2.10 o 
   2   5   4      150.90      155.23      2.70 o 
   3   5   4      483.86      468.02      7.74 o 
   4   5   4      174.75      184.65      3.85 o 
   5   5   4      271.95      277.06      4.84 o 
   6   5   4      292.78      293.18      5.15 o 
   7   5   4       99.40      106.03      2.84 o 
   8   5   4      327.88      335.37      5.85 o 
   9   5   4      303.24      314.78      6.94 o 
  10   5   4       64.37       63.10      2.54 o 
  11   5   4       15.24       15.93      1.69 o 
   0   6   4      400.73      382.46     12.32 o 
   1   6   4      463.43      454.88      5.85 o 
   2   6   4       23.96       27.84      1.12 o 
   3   6   4      887.07      900.90     15.78 o 
   4   6   4      200.96      189.17      3.26 o 
   5   6   4      235.40      230.92      3.89 o 
   6   6   4       12.95       13.55      1.20 o 
   7   6   4       19.64       20.15      1.78 o 
   8   6   4       41.40       40.85      2.43 o 
   9   6   4      261.25      266.32      6.29 o 
  10   6   4       13.65       18.56      1.66 o 
  11   6   4       40.78       39.45      2.25 o 
   1   7   4       45.16       44.16      1.91 o 
   2   7   4        1.20        0.45      0.63 o 
   3   7   4      373.36      339.67      4.84 o 
   4   7   4      268.98      274.20      4.22 o 
   5   7   4      573.78      559.21      7.41 o 
   6   7   4      122.99      112.39      2.59 o 
   7   7   4      418.95      411.26      6.91 o 
   8   7   4       38.03       36.47      2.22 o 
   9   7   4       71.28       78.25      3.67 o 
  10   7   4       45.57       49.28      2.34 o 
  11   7   4      179.95      188.96      4.69 o 
   0   8   4       41.41       43.84      3.63 o 
   1   8   4      904.29      903.90     17.59 o 
   2   8   4       60.63       56.92      1.64 o 
   3   8   4      109.40      105.56      2.25 o 
   4   8   4       63.03       48.28      1.62 o 
   5   8   4        4.84        2.84      0.78 o 
   6   8   4      128.41      118.05      3.08 o 
   7   8   4       62.16       62.30      2.36 o 
   8   8   4       37.73       39.90      1.99 o 
   9   8   4      197.68      197.48      4.56 o 
  10   8   4       17.51       15.93      1.63 o 
   1   9   4       30.96       22.07      2.39 o 
   2   9   4      115.86      109.58      2.29 o 
   3   9   4       48.02       44.35      1.51 o 
   4   9   4       11.77       16.75      1.13 o 
   5   9   4      594.59      604.60      7.93 o 
   6   9   4       33.98       32.72      1.71 o 
   7   9   4      675.63      670.03      8.99 o 
   8   9   4       80.96       78.70      2.70 o 
   9   9   4      142.82      143.78      3.80 o 
  10   9   4       14.71       13.03      1.60 o 
   0  10   4      219.34      194.10      8.21 o 
   1  10   4      611.19      581.75     12.46 o 
   2  10   4       47.97       49.81      1.77 o 
   3  10   4      453.94      425.08      5.88 o 
   4  10   4      273.62      270.77      4.31 o 
   5  10   4       33.87       31.93      1.97 o 
   6  10   4      101.07      101.04      2.56 o 
   7  10   4       39.62       40.54      1.93 o 
   8  10   4        9.26        9.80      1.33 o 
   9  10   4       44.13       43.37      2.88 o 
  10  10   4       14.85       14.48      1.64 o 
   1  11   4      174.40      150.21      5.40 o 
   2  11   4        2.37        2.84      1.20 o 
   3  11   4      178.39      194.28      2.97 o 
   4  11   4      555.24      534.91      7.23 o 
   5  11   4      200.12      194.36      3.63 o 
   6  11   4      166.47      150.63      3.22 o 
   7  11   4      105.59      106.90      3.07 o 
   8  11   4      128.49      131.47      3.60 o 
   9  11   4      133.47      139.36      3.81 o 
   0  12   4      438.06      438.32     15.57 o 
   1  12   4      106.19      108.53      2.67 o 
   2  12   4       62.15       58.66      1.59 o 
   3  12   4      208.08      208.70      3.33 o 
   4  12   4        8.38       10.05      1.30 o 
   5  12   4       60.84       60.58      2.13 o 
   6  12   4        4.33        2.15      0.98 o 
   7  12   4       13.29       13.34      1.37 o 
   8  12   4       10.36       10.16      1.40 o 
   9  12   4       31.96       35.22      2.10 o 
   1  13   4      164.75      155.94      3.29 o 
   2  13   4       83.14       91.83      1.98 o 
   3  13   4      108.16      104.49      2.86 o 
   4  13   4      187.15      178.76      3.46 o 
   5  13   4      219.19      210.08      3.88 o 
   6  13   4      217.43      226.54      4.70 o 
   7  13   4       50.14       48.88      2.21 o 
   8  13   4      193.85      204.10      4.67 o 
   9  13   4      118.54      118.63      3.60 o 
   0  14   4      581.52      585.42     19.53 o 
   1  14   4        6.74        6.60      0.93 o 
   2  14   4      379.94      360.82      6.15 o 
   3  14   4      113.89      109.77      3.57 o 
   4  14   4      285.29      289.69      5.32 o 
   5  14   4        3.71        4.18      1.02 o 
   6  14   4       24.33       23.16      1.64 o 
   7  14   4        2.71        1.10      0.99 o 
   8  14   4       75.77       70.76      3.20 o 
   1  15   4       40.71       41.24      1.70 o 
   2  15   4       21.13       20.52      1.49 o 
   3  15   4       33.48       31.45      1.90 o 
   4  15   4      143.83      139.01      4.03 o 
   5  15   4        3.47        2.44      1.41 o 
   6  15   4      134.57      127.53      3.99 o 
   7  15   4       40.12       40.29      2.14 o 
   8  15   4      153.10      146.30      3.99 o 
   0  16   4      710.95      713.19     27.99 o 
   1  16   4       97.48      100.73      2.61 o 
   2  16   4      128.51      126.16      3.25 o 
   3  16   4       26.89       25.46      1.89 o 
   4  16   4       56.91       54.17      3.42 o 
   5  16   4        1.10        0.19      1.07 o 
   6  16   4       32.87       33.12      2.25 o 
   7  16   4       60.37       68.48      3.22 o 
   1  17   4      236.76      244.30      5.41 o 
   2  17   4       69.49       65.75      2.37 o 
   3  17   4       54.14       54.99      2.62 o 
   4  17   4      503.06      515.54     10.13 o 
   5  17   4       72.20       76.03      3.11 o 
   6  17   4      114.58      119.42      4.00 o 
   0  18   4       49.74       53.18      2.82 o 
   1  18   4       36.43       38.03      2.12 o 
   2  18   4      179.54      178.03      4.71 o 
   3  18   4      275.75      266.88      6.16 o 
   4  18   4      141.56      141.48      4.24 o 
   5  18   4       38.02       40.12      2.46 o 
   6  18   4       22.33       23.41      2.95 o 
   1  19   4       85.26       85.51      3.67 o 
   2  19   4       25.06       25.05      2.01 o 
   3  19   4      124.81      130.44      4.05 o 
   4  19   4       90.28       91.60      3.43 o 
   5  19   4      188.70      190.36      5.25 o 
   1  20   4      193.55      200.49      5.86 o 
   2  20   4       49.52       49.87      2.57 o 
   3  20   4       24.40       19.75      1.92 o 
   1  21   4       41.29       37.35      4.20 o 
   2   0   5      871.65      881.79     14.73 o 
   4   0   5        6.89        9.26      1.43 o 
   6   0   5      446.82      453.76     11.08 o 
   8   0   5      158.60      158.76      5.47 o 
  10   0   5      210.07      213.69      6.84 o 
   0   1   5       59.75       56.17      3.01 o 
   1   1   5      205.68      197.76      4.24 o 
   2   1   5     1351.37     1354.89     17.40 o 
   3   1   5       30.65       30.18      1.38 o 
   4   1   5      302.93      299.74      5.13 o 
   5   1   5       46.37       43.58      2.60 o 
   6   1   5       41.04       42.64      2.18 o 
   7   1   5        6.54        7.04      1.20 o 
   8   1   5       48.05       48.16      2.17 o 
   9   1   5       57.22       62.40      2.54 o 
  10   1   5      154.23      173.84      4.35 o 
   1   2   5      267.89      270.23      4.27 o 
   2   2   5      385.60      378.76      6.12 o 
   3   2   5      158.94      152.14      4.30 o 
   4   2   5      284.59      291.41      5.01 o 
   5   2   5       92.91       99.59      2.66 o 
   6   2   5      999.92     1016.61     13.86 o 
   7   2   5       25.43       24.79      1.61 o 
   8   2   5      141.60      161.94      3.90 o 
   9   2   5       77.14       84.35      2.92 o 
  10   2   5      281.22      307.21      7.75 o 
   0   3   5      547.52      567.26     10.08 o 
   1   3   5      433.52      426.20      9.13 o 
   2   3   5      383.16      369.64      6.07 o 
   3   3   5      117.76      120.76      2.94 o 
   4   3   5       15.51       16.39      1.07 o 
   5   3   5      111.76      116.86      3.75 o 
   6   3   5      105.05      109.10      2.96 o 
   7   3   5       14.65       15.94      1.60 o 
   8   3   5       52.82       56.06      2.36 o 
   9   3   5       71.89       73.70      3.21 o 
  10   3   5       84.34       88.33      3.69 o 
   1   4   5       31.12       30.96      1.23 o 
   2   4   5       38.83       42.85      1.74 o 
   3   4   5      112.62      111.87      2.91 o 
   4   4   5      146.95      152.19      3.54 o 
   5   4   5      144.48      147.01      3.07 o 
   6   4   5      432.17      452.54      7.24 o 
   7   4   5      206.26      206.48      4.41 o 
   8   4   5      103.39       92.87      2.99 o 
   9   4   5       24.79       25.42      2.17 o 
  10   4   5      212.12      210.45      5.75 o 
   0   5   5      180.87      179.61      6.03 o 
   1   5   5      290.81      283.13      5.05 o 
   2   5   5      395.19      394.59      6.46 o 
   3   5   5      174.52      179.44      3.83 o 
   4   5   5       22.10       18.30      1.36 o 
   5   5   5        2.94        2.08      0.93 o 
   6   5   5      143.14      140.22      3.10 o 
   7   5   5       39.90       41.65      2.01 o 
   8   5   5       53.05       55.87      2.83 o 
   9   5   5       21.23       21.99      2.13 o 
  10   5   5       75.22       77.29      3.58 o 
   1   6   5       98.63       89.82      2.57 o 
   2   6   5       90.87       83.45      2.94 o 
   3   6   5      178.90      172.53      3.76 o 
   4   6   5       13.04       14.87      1.30 o 
   5   6   5      405.96      408.58      6.89 o 
   6   6   5      264.93      267.82      5.19 o 
   7   6   5      563.14      579.19      9.15 o 
   8   6   5       11.31       14.54      1.81 o 
   9   6   5      238.43      248.54      6.16 o 
   0   7   5      164.89      145.29      4.52 o 
   1   7   5      581.90      552.52      8.38 o 
   2   7   5      107.44      100.77      2.78 o 
   3   7   5      390.68      372.95      7.07 o 
   4   7   5       11.93        7.13      1.08 o 
   5   7   5       23.63       21.19      1.56 o 
   6   7   5       27.24       36.00      2.30 o 
   7   7   5       21.34       20.38      2.04 o 
   8   7   5       31.08       32.76      2.04 o 
   9   7   5       93.73       99.63      3.49 o 
   1   8   5       93.75      105.96      3.52 o 
   2   8   5      123.81      108.11      3.12 o 
   3   8   5      178.48      182.02      3.92 o 
   4   8   5       71.46       61.07      2.28 o 
   5   8   5      242.61      249.28      4.89 o 
   6   8   5       11.09       15.88      1.72 o 
   7   8   5      160.41      179.45      4.96 o 
   8   8   5        3.38        3.83      1.35 o 
   9   8   5      365.62      387.22      8.43 o 
   0   9   5       87.64       71.35      5.16 o 
   1   9   5      318.23      314.35      5.66 o 
   2   9   5        9.84        9.73      1.17 o 
   3   9   5      289.79      303.11      5.53 o 
   4   9   5       78.22       67.16      2.38 o 
   5   9   5      211.80      197.71      5.11 o 
   6   9   5       55.35       52.22      3.37 o 
   7   9   5       21.39       24.47      2.10 o 
   8   9   5        2.45        2.13      1.11 o 
   9   9   5       47.83       47.76      2.82 o 
   1  10   5      109.83      101.76      2.90 o 
   2  10   5       25.23       21.94      1.53 o 
   3  10   5      174.99      160.76      3.75 o 
   4  10   5       21.30       22.60      2.25 o 
   5  10   5      297.45      285.04      6.49 o 
   6  10   5       91.70       92.68      3.51 o 
   7  10   5      202.68      204.79      4.67 o 
   8  10   5       87.80       85.87      3.48 o 
   0  11   5      107.42       90.84      5.92 o 
   1  11   5      220.79      224.17      4.63 o 
   2  11   5      270.19      269.65      5.15 o 
   3  11   5      124.60      123.04      3.28 o 
   4  11   5       69.57       63.65      2.86 o 
   5  11   5        2.00        2.22      1.18 o 
   6  11   5       26.99       26.61      1.81 o 
   7  11   5       54.44       56.00      2.85 o 
   8  11   5       28.01       27.62      2.25 o 
   1  12   5       18.28       18.36      1.75 o 
   2  12   5      125.61      122.16      3.28 o 
   3  12   5       40.47       34.76      2.25 o 
   4  12   5      118.17      116.84      3.87 o 
   5  12   5      161.22      168.40      4.05 o 
   6  12   5       80.14       83.55      3.31 o 
   7  12   5      124.31      127.35      4.24 o 
   8  12   5       94.61       98.98      5.18 o 
   0  13   5      208.42      201.67      9.27 o 
   1  13   5      165.32      160.45      3.24 o 
   2  13   5      240.56      250.68      4.42 o 
   3  13   5       35.55       37.54      1.96 o 
   4  13   5       89.09       96.86      3.00 o 
   5  13   5       13.60       13.08      1.45 o 
   6  13   5        6.90        7.83      1.46 o 
   7  13   5       75.38       73.93      3.31 o 
   1  14   5       20.45       21.73      1.33 o 
   2  14   5       92.96      101.32      3.01 o 
   3  14   5       15.54       15.48      1.49 o 
   4  14   5      115.64      116.09      3.64 o 
   5  14   5       45.71       44.05      2.55 o 
   6  14   5      247.19      246.42      6.11 o 
   7  14   5       21.23       19.13      2.05 o 
   0  15   5      240.43      239.76      9.27 o 
   1  15   5        6.75        7.08      1.24 o 
   2  15   5      197.12      190.26      6.34 o 
   3  15   5        8.77       10.30      1.41 o 
   4  15   5       62.35       63.36      4.38 o 
   5  15   5        7.99        6.31      1.44 o 
   6  15   5       46.42       52.58      2.85 o 
   1  16   5       85.73       94.23      2.98 o 
   2  16   5       79.63       81.29      2.83 o 
   3  16   5        4.25        3.84      1.19 o 
   4  16   5       79.32       76.43      3.22 o 
   5  16   5       47.00       48.24      2.74 o 
   0  17   5      163.34      175.56      8.79 o 
   1  17   5       95.61       96.09      3.05 o 
   2  17   5      419.79      441.68      7.54 o 
   3  17   5       83.04       82.88      3.28 o 
   4  17   5       40.13       42.42      2.57 o 
   1  18   5      119.69      131.69      3.60 o 
   2  18   5       32.94       33.31      2.26 o 
   3  18   5      137.64      148.49      4.52 o 
   0   0   6     1175.96     1126.84     32.48 o 
   2   0   6       69.98       64.98      3.68 o 
   4   0   6      223.05      215.92      7.02 o 
   6   0   6       33.48       35.15      4.39 o 
   8   0   6       40.93       50.63      5.06 o 
   1   1   6       86.72       83.42      2.91 o 
   2   1   6       53.09       52.57      2.39 o 
   3   1   6       15.60       13.14      1.48 o 
   4   1   6      298.05      311.85     11.16 o 
   5   1   6       35.90       32.77      3.15 o 
   6   1   6      244.34      262.25      7.80 o 
   7   1   6       34.02       37.87      3.21 o 
   8   1   6      294.25      316.69      8.94 o 
   0   2   6     1243.34     1231.45     24.01 o 
   1   2   6      114.95      111.92      3.40 o 
   2   2   6      165.65      161.99      4.11 o 
   3   2   6       35.35       32.92      2.30 o 
   4   2   6      175.35      166.95      4.94 o 
   5   2   6       24.06       24.73      2.20 o 
   6   2   6        2.17        4.18      1.86 o 
   7   2   6       34.12       35.66      3.14 o 
   8   2   6       18.64       24.11      2.80 o 
   1   3   6       45.36       46.37      2.27 o 
   2   3   6       95.59       96.00      3.17 o 
   3   3   6      196.24      182.99      5.09 o 
   4   3   6      459.86      440.36      9.02 o 
   5   3   6      104.73      112.44      4.04 o 
   6   3   6       41.01       46.23      2.81 o 
   7   3   6      147.25      157.26      4.89 o 
   8   3   6      289.61      308.60      8.70 o 
   0   4   6       32.41       32.17      2.80 o 
   1   4   6      156.14      148.75      3.95 o 
   2   4   6       44.67       46.31      2.27 o 
   3   4   6      266.99      266.44      6.41 o 
   4   4   6      353.60      346.98      7.72 o 
   5   4   6       46.11       44.91      2.73 o 
   6   4   6       12.34       14.43      1.95 o 
   7   4   6       37.21       42.01      2.74 o 
   8   4   6       52.38       51.35      3.02 o 
   1   5   6       78.48       80.05      2.88 o 
   2   5   6      127.06      129.45      4.21 o 
   3   5   6       10.71       11.44      1.69 o 
   4   5   6       84.40       79.58      4.50 o 
   5   5   6       99.68      103.97      3.85 o 
   6   5   6       33.53       35.74      2.09 o 
   7   5   6      168.91      174.59      4.98 o 
   8   5   6      233.70      253.88      6.51 o 
   0   6   6      273.42      252.71      7.66 o 
   1   6   6      438.87      428.16      8.05 o 
   2   6   6      117.80      116.16      4.04 o 
   3   6   6      275.99      259.81      6.30 o 
   4   6   6       50.90       53.78      4.89 o 
   5   6   6       58.96       60.39      2.50 o 
   6   6   6       36.59       38.32      2.14 o 
   7   6   6       70.71       76.95      3.97 o 
   8   6   6        8.69        9.15      1.83 o 
   1   7   6      153.61      144.50      3.90 o 
   2   7   6       64.30       52.43      3.36 o 
   3   7   6      207.84      206.59      8.48 o 
   4   7   6       11.67       10.84      1.38 o 
   5   7   6      416.33      408.52      7.25 o 
   6   7   6       48.80       57.59      2.98 o 
   7   7   6      167.79      170.31      5.12 o 
   0   8   6      136.71      129.26      5.20 o 
   1   8   6      259.11      252.46      6.28 o 
   2   8   6       50.25       43.20      2.62 o 
   3   8   6      150.92      153.01      5.73 o 
   4   8   6       11.66       11.15      1.42 o 
   5   8   6      105.42      104.89      4.63 o 
   6   8   6        2.03        2.94      1.36 o 
   7   8   6        6.21        8.57      1.78 o 
   1   9   6       51.56       55.53      2.94 o 
   2   9   6       26.73       23.23      1.69 o 
   3   9   6      172.32      175.25      4.19 o 
   4   9   6        1.27        0.18      0.99 o 
   5   9   6      318.49      319.26      7.19 o 
   6   9   6       36.21       40.58      2.65 o 
   7   9   6      102.52       96.32      3.95 o 
   0  10   6       28.87       34.59      5.64 o 
   1  10   6      324.87      314.59      7.86 o 
   2  10   6       72.61       67.71      2.85 o 
   3  10   6       69.27       66.93      2.62 o 
   4  10   6        6.06        5.13      1.74 o 
   5  10   6       29.53       28.88      2.46 o 
   6  10   6       32.99       34.03      2.53 o 
   1  11   6       50.13       53.50      2.37 o 
   2  11   6       20.61       20.11      1.66 o 
   3  11   6      105.40      100.78      3.79 o 
   4  11   6       40.81       38.66      2.49 o 
   5  11   6      172.55      176.90      5.18 o 
   6  11   6       79.38       82.92      3.69 o 
   0  12   6      386.20      388.76     11.46 o 
   1  12   6       61.60       70.24      2.72 o 
   2  12   6      137.50      143.63      3.88 o 
   3  12   6      207.79      216.06      7.25 o 
   4  12   6       34.34       35.72      2.51 o 
   5  12   6       30.18       33.59      2.50 o 
   1  13   6       18.85       17.05      2.33 o 
   2  13   6        1.74        0.46      2.19 o 
   3  13   6       23.70       23.40      2.21 o 
   4  13   6      260.25      274.23      5.70 o 
   0  14   6      352.12      378.66      6.78 o 
   1  14   6       36.08       35.37      2.07 o 
   2  14   6       41.12       39.82      3.06 o 
   3  14   6        7.32        7.22      1.36 o 
   4  14   6      114.52      112.01      3.57 o 
   1  15   6       42.09       45.89      2.29 o 
   2  15   6       81.27       81.76      4.30 o 
   2   0   7      156.77      153.05      6.15 o 
   4   0   7      207.77      220.10      7.66 o 
   6   0   7      124.27      135.95      6.15 o 
   0   1   7      117.59      108.13      5.13 o 
   1   1   7        6.30        5.19      1.31 o 
   2   1   7      182.18      184.70      4.82 o 
   3   1   7       64.78       63.07      3.41 o 
   4   1   7      125.73      122.40      3.98 o 
   5   1   7        8.57        6.37      1.57 o 
   6   1   7       30.72       32.30      2.45 o 
   1   2   7        9.28        9.79      1.52 o 
   2   2   7       91.78       89.61      3.40 o 
   3   2   7        0.05        0.34      1.14 o 
   4   2   7      151.16      149.52      4.34 o 
   5   2   7        3.38        3.25      1.36 o 
   0   3   7      291.53      301.31      9.05 o 
   1   3   7      149.70      140.67      4.14 o 
   2   3   7      338.03      338.14      6.97 o 
   3   3   7       77.75       73.99      3.73 o 
   4   3   7       17.23       15.47      1.86 o 
   5   3   7        9.96       11.05      2.65 o 
   1   4   7        0.48        0.82      1.19 o 
   2   4   7       28.93       26.15      2.10 o 
   3   4   7      105.42      103.25      3.61 o 
   4   4   7       20.05       22.41      2.11 o 
   5   4   7      210.66      220.47      6.32 o 
   0   5   7      204.66      196.25     12.99 o 
   1   5   7      134.76      123.60      3.90 o 
   2   5   7       14.87       10.75      1.62 o 
   3   5   7       19.37       11.94      1.89 o 
   4   5   7       77.85       81.39      3.72 o 
   5   5   7      191.95      193.31      5.86 o 
   1   6   7       66.94       63.81      2.95 o 
   2   6   7       17.38       19.96      2.22 o 
   3   6   7      226.05      217.29      5.36 o 
   4   6   7      121.49      127.36      4.66 o 
   5   6   7      131.24      130.40      6.19 o 
   0   7   7       34.26       39.50      3.44 o 
   1   7   7      321.40      321.83      6.76 o 
   2   7   7       38.25       34.09      2.37 o 
   3   7   7      182.13      188.13      5.74 o 
   4   7   7      105.28      108.67      4.38 o 
   1   8   7       58.82       62.71      2.97 o 
   2   8   7       10.73       11.05      1.71 o 
   3   8   7      233.13      236.55      6.41 o 
   4   8   7       17.53       20.10      2.40 o 
   0   9   7      104.40       95.68      5.04 o 
   1   9   7      122.74      132.38      4.45 o 
   2   9   7        4.70        4.50      1.43 o 
   3   9   7      179.41      178.95      8.99 o 
   1  10   7       41.04       45.80      2.65 o 
   2  10   7       17.55       17.41      2.02 o 
                                                 
